# Supplementary material for: Integrative transcriptomic, proteomic, and phosphoproteomic analysis on the defense response to Magnaporthe oryzae reveals different expression patterns at the molecular level of durably resistant rice cultivar Mowanggu
Source: Front Plant Sci. 2023 Jul 13;14:1212510. doi: 10.3389/fpls.2023.1212510 (PMC10373791; doi:10.3389/fpls.2023.1212510)
Supplement: Supplementary file 5 [file Table_1.xlsx]

## Sheet: Table 1 
Supplementary Table 1 Summary statistics of RNA sequencing data.
Sample	MWG0h_1	MWG0h_2	MWG0h_3	MWG24hpi_1	MWG24hpi_2	MWG24hpi_3
Raw reads	49007462	45308306	46134392	45455014	41588114	45182328
Clean reads	48504830	44867982	45719124	44947274	41188612	44803792
Raw bases	7351119300	6796245900	6920158800	6818252100	6238217100	6777349200
Clean bases	7268034742	6719756534	6844445159	6732785390	6168857403	6713253936
Q20 rate	95.91	95.99	96.06	95.93	96.06	96.94
Q30 rate	90.05	90.25	90.37	90.18	90.37	91.75
GC content	57.71	57.74	55.84	56.02	55.56	55.51
Total mapped	44665933 (92.09%)	41308223 (92.07%)	42317572 (92.56%)	41342010 (91.98%)	38048916 (92.38%)	42940117 (95.84%)
Multiple mapped	963565 (1.99%)	917379 (2.04%)	1049464 (2.30%)	1349556 (3.00%)	1473261 (3.58%)	1201843 (2.68%)
Uniquely mapped	43702368 (90.10%)	40390844 (90.02%)	41268108 (90.26%)	39992454 (88.98%)	36575655 (88.80%)	41738274 (93.16%)

## Sheet: Table 2
Supplementary Table 2 Validation of phosphoproteins
Title	Number
Total spectrums	173367
Matched spectrums	19690
Peptides	8202
Modified peptides	5529
Identified proteins	2989
Quantifiable proteins	1448
Identified sites	6345
Quantifiable sites	3378

## Sheet: Table 3
	Supplementary Table 3 Conserved motif analysis of phosphorylation modification sites
	Motif Logo				Motif	Motif Score	Foreground		Background		Fold Increase		Protein accession	Position	Amino acid	Motif logo
							Matches	Size	Matches	Size
					xxxxxx_S_PxRxxx	32.00	229	5496	4518	972882	9.0		MWG_00000012	RA	S	xxxxxx_S_PxNxxx
					xxxRxx_S_Pxxxxx	28.65	192	5267	4196	968364	8.4		MWG_00000014	RA	S	xxxxxx_S_Pxxxxx
					xxxxxx_S_PKxxxx	30.80	103	5075	1718	964168	11.4		MWG_00000014	RA	S	xxxxxx_S_xxGxxx
					xxxxxx_S_PxKxxx	29.06	104	4972	1951	962450	10.3		MWG_00000018	RA	S	xxxxSx_S_xxxxxx
					xxxxxx_S_PRxxxx	27.76	142	4868	3352	960499	8.4		MWG_00000023	RA	S	xxxxxx_S_Pxxxxx
					xxxxPx_S_Pxxxxx	26.12	178	4726	5102	957147	7.1		MWG_00000065	RA	S	xxxxSx_S_xxxxxx
					xxxxxR_S_Pxxxxx	25.12	99	4548	2603	952045	8.0		MWG_00000065	RA	S	xxxxSx_S_xxxxxx
					xLxRSx_S_xxxxxx	38.16	42	4449	676	949442	13.3		MWG_00000065	RA	S	xxxxxx_S_xDExxx
					xxxxxx_S_PxNxxx	23.87	55	4407	1267	948766	9.3		MWG_00000070	RA	S	xxxxxG_S_xxxxxx
					xLxRQx_S_xxxxxx	36.41	27	4352	236	947499	24.9		MWG_00000082	RA	S	xxxxxx_S_Dxxxxx
					xxxRSx_S_xxxxxx	32.00	137	4325	5676	947263	5.3		MWG_00000082	RA	S	xxxxPx_S_Pxxxxx
					xKxxxx_S_Pxxxxx	23.68	57	4188	1417	941587	9.0		MWG_00000107	RA	S	xxxxxD_S_xxxxxx
					xxxxxx_S_PxxxRx	22.79	80	4131	2559	940170	7.1		MWG_00000115	RA	S	xxxxPx_S_Pxxxxx
					xMxRxx_S_xxxxxx	26.37	42	4051	1079	937611	9.0		MWG_00000115	RA	S	xxxRxx_S_xDxxxx
					xxxKxx_S_Pxxxxx	22.54	45	4009	1216	936532	8.6		MWG_00000117	RA	S	xxxxxx_S_PxKxxx
					xxxRxx_S_xDxxxx	25.48	64	3964	2409	935316	6.3		MWG_00000150	RA	S	xxxxxx_S_Pxxxxx
					xxxxxG_S_Pxxxxx	22.29	68	3900	2369	932907	6.9		MWG_00000167	RA	S	xLxRQx_S_xxxxxx
					xxxxxD_S_DxExxx	38.46	39	3832	353	930538	26.8		MWG_00000169	RA	S	xxxxPx_S_Pxxxxx
					xLxRxx_S_xxxxxx	26.54	102	3793	4964	930185	5.0		MWG_00000169	RA	S	xxxxxx_S_PxKxxx
					xxxxxx_S_DDExxx	38.02	36	3691	395	925221	22.8		MWG_00000198	RA	S	xxxxxG_S_xxxxxx
					xxxxSx_S_Fxxxxx	28.21	58	3655	3546	924826	4.1		MWG_00000199	RA	T	xxxRxx_T_xxxxxx
					xxxxxx_S_Pxxxxx	16.00	453	3597	31775	921280	3.7		MWG_00015952	RA	T	xxxRxx_T_xxxxxx
					xxxxxx_S_DxDExx	38.81	26	3144	290	889505	25.4		MWG_00000253	RA	S	xxxRxx_S_xxxxxx
					xxxxxG_S_Dxxxxx	30.29	64	3118	3350	889215	5.4		MWG_00000253	RA	S	xxxRSx_S_xxxxxx
					xxxRxx_S_xExxxx	25.22	53	3054	2256	885865	6.8		MWG_00000256	RA	S	xxxxxx_S_DxDxxx
					xxxxxx_S_DxExxx	32.00	75	3001	2525	883609	8.7		MWG_00000292	RA	S	xxxxxx_S_PKxxxx
					xxxxxG_S_Fxxxxx	25.03	41	2926	2466	881084	5.0		MWG_00000294	RA	S	xLxKxx_S_xxxxxx
					xxxxxx_S_DxDxxx	30.78	64	2885	3070	878618	6.3		MWG_00000294	RA	S	xxxRxx_S_xxxxxx
					xxxRTx_S_xxxxxx	22.50	41	2821	2072	875548	6.1		MWG_00000294	RA	S	xLxRxx_S_xxxxxx
					xxxxxx_S_ExDxxx	27.94	54	2780	2765	873476	6.1		MWG_00000294	RA	S	xxxxxG_S_Fxxxxx
					xxxxxG_S_xxxxxx	16.00	306	2726	59487	870711	1.6		MWG_00000294	RA	S	xxxRxx_S_xxxxxx
					xxxxxx_S_ExExxx	29.44	61	2420	3622	811224	5.6		MWG_00000294	RA	S	xxxxxx_S_xxGxxx
					xxxRxx_S_xxxxxx	16.00	253	2359	33910	807602	2.6		MWG_00000294	RA	S	xxxxxx_S_xDxxxx
					xxxKSx_S_xxxxxx	22.38	34	2106	2986	773692	4.2		MWG_00000308	RA	S	xxxxxx_S_DDExxx
					xxxxxD_S_xExxxx	24.18	37	2072	2189	770706	6.3		MWG_00000314	RA	S	xxxRxx_S_xxxxxx
					xxxxxx_S_xDExxx	22.26	37	2035	2599	768517	5.4		MWG_00000315	RA	T	xxxRxx_T_xxxxxx
					xxxxRx_S_xExxxx	22.27	31	1998	2223	765918	5.3		MWG_00000334	RA	S	xxxxxx_S_Pxxxxx
					xxxxxx_S_xDxxxx	16.00	189	1967	35932	763695	2.0		MWG_00000334	RA	S	xxxxxG_S_Pxxxxx
					xxxxSx_S_xxxxxx	15.01	300	1778	77261	727763	1.6		MWG_00000337	RA	S	xxxxxD_S_xxxxxx
					xLxKxx_S_xxxxxx	24.90	43	1478	3367	650502	5.6		MWG_00000337	RA	S	xxxxxx_S_Pxxxxx
					xxxSxx_S_xxxxxx	12.29	237	1435	66848	647135	1.6		MWG_00000365	RA	S	xxxRxx_S_xDxxxx
					xxxxxx_S_xxGxxx	12.80	159	1198	41855	580287	1.8		MWG_00000365	RA	S	xxxxxx_S_PKxxxx
					xxxxxx_S_FSxxxx	17.70	29	1039	2415	538432	6.2		MWG_00000365	RA	S	xxxxxx_S_PxKxxx
					xxxxxD_S_xxxxxx	9.87	94	1010	24504	536017	2.0		MWG_00000385	RA	S	xxxxxR_S_Pxxxxx
					xxxxxx_S_xExxxx	9.87	97	916	27042	511513	2.0		MWG_00000385	RA	S	xxxxPx_S_Pxxxxx
					xxxxxx_S_xPxxxx	7.37	99	819	33193	484471	1.8		MWG_00000398	RA	S	xxxRxx_S_xDxxxx
					xxxxxx_S_xRxxxx	8.45	95	720	31689	451278	1.9		MWG_00000409	RA	S	xxxxxG_S_xxxxxx
					xxxxxx_S_Dxxxxx	8.57	61	625	17819	419589	2.3		MWG_00000409	RA	S	xxxxxx_S_Dxxxxx
					xxxxxx_S_xGxxxx	6.23	87	564	36083	401770	1.7		MWG_00000421	RA	S	xxxxxG_S_xxxxxx
					xxxxxx_T_PxRxxx	25.92	59	748	2301	555748	19.1		MWG_00000446	RA	S	xxxxSx_S_Fxxxxx
					xxxxPx_T_Pxxxxx	23.56	63	689	3329	553447	15.2		MWG_00000468	RA	S	xxxxxx_S_Pxxxxx
					xxxxxR_T_Pxxxxx	23.68	38	626	1724	550118	19.4		MWG_00000470	RA	S	xxxRxx_S_xDxxxx
					xxxRxx_T_Pxxxxx	22.24	32	588	1693	548394	17.6		MWG_00000474	RA	T	xxxxPx_T_Pxxxxx
					xxxxxx_T_PRxxxx	22.07	27	556	1474	546701	18.0		MWG_00000474	RA	S	xxxxSx_S_xxxxxx
					xxxxxx_T_Pxxxxx	16.00	135	529	23784	545227	5.9		MWG_00000482	RA	T	xxxxxx_T_PxRxxx
					xxxRxx_T_xxxxxx	11.94	62	394	30166	521443	2.7		MWG_00000482	RA	T	xxxxxx_T_PxRxxx
					xxxxxx_T_DxDxxx	26.68	24	332	1757	491277	20.2		MWG_00000482	RA	S	xxxxxx_S_PRxxxx
					xxxxxx_T_xxExxx	6.81	43	308	28755	489520	2.4		MWG_00000482	RA	T	xxxxxR_T_Pxxxxx
													MWG_00000485	RA	S	xxxxxx_S_Pxxxxx
													MWG_00000485	RA	S	xxxRxx_S_xDxxxx
													MWG_00000485	RA	S	xxxSxx_S_xxxxxx
													MWG_00000500	RA	S	xxxRSx_S_xxxxxx
													MWG_00000502	RA	S	xxxRSx_S_xxxxxx
													MWG_00000508	RA	S	xxxxxx_S_PxxxRx
													MWG_00000508	RA	S	xxxxSx_S_xxxxxx
													MWG_00000508	RA	S	xxxxxx_S_PxxxRx
													MWG_00000508	RA	S	xxxxxG_S_Pxxxxx
													MWG_00000508	RA	S	xxxxxD_S_xxxxxx
													MWG_00000508	RA	S	xxxxxx_S_ExDxxx
													MWG_00000508	RA	S	xxxxxx_S_xGxxxx
													MWG_00000508	RA	S	xxxxxx_S_Pxxxxx
													MWG_00000508	RA	S	xxxxSx_S_xxxxxx
													MWG_00000508	RA	S	xxxxxx_S_xDxxxx
													MWG_00000508	RA	S	xxxSxx_S_xxxxxx
													MWG_00000508	RA	S	xxxxxx_S_Dxxxxx
													MWG_00000511	RA	S	xLxKxx_S_xxxxxx
													MWG_00000530	RA	S	xxxxxG_S_Dxxxxx
													MWG_00000553	RA	S	xxxxxx_S_PRxxxx
													MWG_00000553	RA	T	xxxxxx_T_PxRxxx
													MWG_00000553	RA	S	xxxRxx_S_Pxxxxx
													MWG_00000553	RA	S	xxxxxG_S_xxxxxx
													MWG_00000553	RA	S	xxxxxx_S_xDxxxx
													MWG_00000553	RA	S	xLxRQx_S_xxxxxx
													MWG_00000553	RA	S	xxxxSx_S_xxxxxx
													MWG_00000553	RA	S	xxxxSx_S_xxxxxx
													MWG_00000555	RA	S	xxxSxx_S_xxxxxx
													MWG_00000566	RA	S	xxxRxx_S_xxxxxx
													MWG_00000603	RA	S	xxxxxD_S_DxExxx
													MWG_00000619	RA	S	xxxRxx_S_xxxxxx
													MWG_00000647	RA	S	xxxxSx_S_xxxxxx
													MWG_00000652	RA	S	xxxxxx_S_Dxxxxx
													MWG_00000678	RA	S	xLxRxx_S_xxxxxx
													MWG_00000681	RA	S	xxxxxx_S_Pxxxxx
													MWG_00000681	RA	S	xxxxxx_S_Pxxxxx
													MWG_00000681	RA	S	xxxxxG_S_Pxxxxx
													MWG_00000681	RA	S	xxxxxG_S_Pxxxxx
													MWG_00000681	RA	S	xxxRxx_S_xxxxxx
													MWG_00000681	RA	T	xxxxxx_T_PxRxxx
													MWG_00000684	RA	S	xxxxSx_S_xxxxxx
													MWG_00000706	RA	S	xxxSxx_S_xxxxxx
													MWG_00000711	RA	S	xMxRxx_S_xxxxxx
													MWG_00000754	RA	S	xxxxxx_S_Pxxxxx
													MWG_00000754	RA	S	xxxxxx_S_PxRxxx
													MWG_00000754	RA	S	xxxxxR_S_Pxxxxx
													MWG_00000754	RA	S	xxxxxG_S_xxxxxx
													MWG_00000754	RA	S	xxxRSx_S_xxxxxx
													MWG_00000754	RA	S	xxxSxx_S_xxxxxx
													MWG_00000754	RA	S	xxxxxx_S_PxNxxx
													MWG_00000754	RA	T	xxxxxx_T_Pxxxxx
													MWG_00000754	RA	S	xxxxSx_S_xxxxxx
													MWG_00000754	RA	S	xxxxxG_S_xxxxxx
													MWG_00000754	RA	S	xLxRxx_S_xxxxxx
													MWG_00000754	RA	S	xxxSxx_S_xxxxxx
													MWG_00000774	RA	S	xxxRxx_S_Pxxxxx
													MWG_00000774	RA	S	xxxRxx_S_Pxxxxx
													MWG_00000798	RA	S	xxxxxG_S_xxxxxx
													MWG_00000798	RA	S	xxxxxG_S_xxxxxx
													MWG_00000813	RA	S	xxxxxx_S_PxRxxx
													MWG_00000844	RA	S	xxxRSx_S_xxxxxx
													MWG_00000865	RA	S	xxxSxx_S_xxxxxx
													MWG_00000865	RA	S	xxxSxx_S_xxxxxx
													MWG_00000865	RA	S	xxxxxx_S_DDExxx
													MWG_00000877	RA	S	xxxxxx_S_xPxxxx
													MWG_00000879	RA	S	xxxRxx_S_xExxxx
													MWG_00000898	RA	S	xxxxPx_S_Pxxxxx
													MWG_00000923	RA	S	xxxRxx_S_xxxxxx
													MWG_00000923	RA	S	xxxRSx_S_xxxxxx
													MWG_00000923	RA	S	xxxxxR_S_Pxxxxx
													MWG_00000923	RA	S	xxxRxx_S_Pxxxxx
													MWG_00000923	RA	S	xxxxxG_S_xxxxxx
													MWG_00000923	RA	S	xxxxxG_S_xxxxxx
													MWG_00000923	RA	S	xxxxxR_S_Pxxxxx
													MWG_00000923	RA	S	xxxRSx_S_xxxxxx
													MWG_00000923	RA	S	xxxRxx_S_Pxxxxx
													MWG_00000923	RA	S	xxxxxx_S_PxRxxx
													MWG_00000929	RA	S	xxxxxx_S_Pxxxxx
													MWG_00000929	RA	S	xxxKSx_S_xxxxxx
													MWG_00000929	RA	S	xMxRxx_S_xxxxxx
													MWG_00000947	RA	T	xxxxxx_T_Pxxxxx
													MWG_00000952	RA	S	xxxxxx_S_PxRxxx
													MWG_00000956	RA	S	xxxRSx_S_xxxxxx
													MWG_00000962	RA	S	xxxxxx_S_PxRxxx
													MWG_00000963	RA	S	xxxxxx_S_xGxxxx
													MWG_00030630	RA	S	xxxxxx_S_xGxxxx
													MWG_00000963	RA	S	xxxRxx_S_xxxxxx
													MWG_00000972	RA	S	xxxxxx_S_PRxxxx
													MWG_00000976	RA	S	xxxxxG_S_xxxxxx
													MWG_00000988	RA	S	xxxxPx_S_Pxxxxx
													MWG_00000990	RA	S	xxxxxx_S_Pxxxxx
													MWG_00001033	RA	S	xxxxxD_S_xExxxx
													MWG_00001042	RA	S	xxxxxx_S_xxGxxx
													MWG_00001042	RA	S	xxxxxG_S_xxxxxx
													MWG_00001063	RA	S	xxxxxx_S_PxRxxx
													MWG_00001085	RA	S	xxxxxG_S_xxxxxx
													MWG_00001123	RA	S	xKxxxx_S_Pxxxxx
													MWG_00001123	RA	S	xKxxxx_S_Pxxxxx
													MWG_00001123	RA	S	xKxxxx_S_Pxxxxx
													MWG_00001123	RA	S	xKxxxx_S_Pxxxxx
													MWG_00001137	RA	S	xxxxxx_S_DxDxxx
													MWG_00001139	RA	S	xxxRxx_S_xxxxxx
													MWG_00001151	RA	S	xxxxxx_S_PRxxxx
													MWG_00001174	RA	S	xxxRxx_S_Pxxxxx
													MWG_00001187	RA	S	xKxxxx_S_Pxxxxx
													MWG_00001203	RA	S	xxxxxx_S_DxDxxx
													MWG_00001203	RA	S	xxxxxx_S_Pxxxxx
													MWG_00001206	RA	S	xxxRxx_S_xxxxxx
													MWG_00001226	RA	S	xxxxxx_S_Pxxxxx
													MWG_00001226	RA	S	xxxxxx_S_Pxxxxx
													MWG_00001228	RA	S	xxxxSx_S_xxxxxx
													MWG_00001233	RA	S	xxxxxx_S_Pxxxxx
													MWG_00001242	RA	S	xxxxPx_S_Pxxxxx
													MWG_00001257	RA	S	xxxRxx_S_Pxxxxx
													MWG_00001257	RA	S	xxxRxx_S_Pxxxxx
													MWG_00001264	RA	S	xxxRxx_S_xxxxxx
													MWG_00001268	RA	S	xxxxxx_S_Pxxxxx
													MWG_00001275	RA	S	xxxxxx_S_xPxxxx
													MWG_00001275	RA	S	xxxxPx_S_Pxxxxx
													MWG_00001294	RA	S	xxxxPx_S_Pxxxxx
													MWG_00001294	RA	S	xxxxxx_S_Pxxxxx
													MWG_00001302	RA	S	xxxxPx_S_Pxxxxx
													MWG_00001304	RA	S	xxxxxD_S_xExxxx
													MWG_00001315	RA	S	xxxxxx_S_xGxxxx
													MWG_00001318	RA	S	xxxxxx_S_xExxxx
													MWG_00001320	RA	S	xxxxxx_S_DxExxx
													MWG_00001324	RA	S	xxxRSx_S_xxxxxx
													MWG_00001360	RA	S	xxxxxx_S_ExDxxx
													MWG_00001380	RA	S	xxxRxx_S_xxxxxx
													MWG_00001380	RA	S	xxxxxx_S_xDxxxx
													MWG_00001382	RA	S	xxxxxD_S_xExxxx
													MWG_00001394	RA	S	xMxRxx_S_xxxxxx
													MWG_00001394	RA	T	xxxRxx_T_xxxxxx
													MWG_00001397	RA	S	xxxxxG_S_xxxxxx
													MWG_00001398	RA	S	xxxxxx_S_xRxxxx
													MWG_00001398	RA	S	xxxxxx_S_ExExxx
													MWG_00001398	RA	S	xxxxxx_S_xPxxxx
													MWG_00001398	RA	S	xxxSxx_S_xxxxxx
													MWG_00001398	RA	S	xxxRxx_S_xExxxx
													MWG_00001403	RA	S	xxxxxx_S_xDxxxx
													MWG_00001411	RA	S	xxxxxx_S_xRxxxx
													MWG_00001424	RA	S	xxxxxD_S_DxExxx
													MWG_00001424	RA	S	xxxxxx_S_DxDxxx
													MWG_00001426	RA	S	xxxxxG_S_xxxxxx
													MWG_00001426	RA	S	xxxxxx_S_xPxxxx
													MWG_00001426	RA	S	xxxxPx_S_Pxxxxx
													MWG_00001426	RA	S	xxxxxG_S_xxxxxx
													MWG_00001428	RA	S	xxxxxx_S_Pxxxxx
													MWG_00001428	RA	S	xxxxxG_S_xxxxxx
													MWG_00001428	RA	S	xxxxxx_S_Pxxxxx
													MWG_00001428	RA	S	xxxxxx_S_Pxxxxx
													MWG_00001428	RA	S	xxxxSx_S_xxxxxx
													MWG_00001428	RA	S	xxxRxx_S_xDxxxx
													MWG_00001442	RA	S	xxxxxx_S_Pxxxxx
													MWG_00001445	RA	S	xxxKxx_S_Pxxxxx
													MWG_00001445	RA	S	xxxxxx_S_DDExxx
													MWG_00001453	RA	S	xxxxxx_S_xExxxx
													MWG_00001455	RA	S	xxxxPx_S_Pxxxxx
													MWG_00001459	RA	S	xxxxxx_S_Pxxxxx
													MWG_00001459	RA	S	xxxxxx_S_PxKxxx
													MWG_00001464	RA	S	xxxxxx_S_DxDxxx
													MWG_00001467	RA	S	xxxxxx_S_xxGxxx
													MWG_00001467	RA	S	xxxSxx_S_xxxxxx
													MWG_00001468	RA	S	xxxxxG_S_Dxxxxx
													MWG_00001476	RA	S	xxxxxx_S_Pxxxxx
													MWG_00001476	RA	S	xxxxxG_S_Dxxxxx
													MWG_00001476	RA	S	xxxxxx_S_xPxxxx
													MWG_00001476	RA	T	xxxRxx_T_Pxxxxx
													MWG_00001476	RA	T	xxxxxx_T_xxExxx
													MWG_00001477	RA	S	xxxxxx_S_xRxxxx
													MWG_00001477	RA	S	xxxxxx_S_DDExxx
													MWG_00001477	RA	S	xxxxSx_S_xxxxxx
													MWG_00001477	RA	S	xxxRSx_S_xxxxxx
													MWG_00001477	RA	S	xxxxxG_S_xxxxxx
													MWG_00001478	RA	S	xxxxxx_S_PxRxxx
													MWG_00001480	RA	S	xxxxxG_S_xxxxxx
													MWG_00001480	RA	S	xxxxxx_S_Pxxxxx
													MWG_00001480	RA	S	xxxxxx_S_Pxxxxx
													MWG_00001481	RA	S	xxxxxx_S_Pxxxxx
													MWG_00001481	RA	S	xxxxxx_S_PRxxxx
													MWG_00001481	RA	S	xxxxxx_S_PKxxxx
													MWG_00001481	RA	S	xxxxxD_S_xExxxx
													MWG_00001482	RA	T	xxxxxx_T_Pxxxxx
													MWG_00001485	RA	S	xxxxxx_S_xDxxxx
													MWG_00001490	RA	S	xxxxxx_S_Pxxxxx
													MWG_00001491	RA	S	xxxxxx_S_xxGxxx
													MWG_00001503	RA	S	xxxxxx_S_Pxxxxx
													MWG_00001503	RA	S	xxxxxG_S_Dxxxxx
													MWG_00001503	RA	S	xxxKSx_S_xxxxxx
													MWG_00022983	RA	S	xxxKSx_S_xxxxxx
													MWG_00001513	RA	S	xxxxRx_S_xExxxx
													MWG_00004741	RA	S	xxxxRx_S_xExxxx
													MWG_00024273	RA	S	xxxxRx_S_xExxxx
													MWG_00027831	RA	S	xxxxRx_S_xExxxx
													MWG_00001513	RA	S	xxxSxx_S_xxxxxx
													MWG_00001520	RA	S	xxxxPx_S_Pxxxxx
													MWG_00001521	RA	S	xxxxxx_S_PxRxxx
													MWG_00001538	RA	S	xxxKxx_S_Pxxxxx
													MWG_00001538	RA	S	xxxxxx_S_Pxxxxx
													MWG_00001543	RA	S	xxxxSx_S_xxxxxx
													MWG_00001552	RA	T	xxxxxx_T_DxDxxx
													MWG_00001552	RA	T	xxxxxx_T_Pxxxxx
													MWG_00001552	RA	S	xxxRSx_S_xxxxxx
													MWG_00006825	RA	S	xxxRSx_S_xxxxxx
													MWG_00001560	RA	S	xxxxxx_S_DxExxx
													MWG_00001560	RA	S	xxxxSx_S_xxxxxx
													MWG_00001560	RA	S	xxxxxx_S_xDxxxx
													MWG_00001560	RA	S	xxxxxx_S_Dxxxxx
													MWG_00001560	RA	S	xxxRTx_S_xxxxxx
													MWG_00001560	RA	S	xxxxxD_S_xxxxxx
													MWG_00001574	RA	S	xxxxxG_S_xxxxxx
													MWG_00001574	RA	S	xxxxxG_S_xxxxxx
													MWG_00001578	RA	S	xxxxxx_S_xxGxxx
													MWG_00001578	RA	S	xxxSxx_S_xxxxxx
													MWG_00001629	RA	S	xxxxxG_S_xxxxxx
													MWG_00001629	RA	S	xxxSxx_S_xxxxxx
													MWG_00001629	RA	S	xxxxxx_S_xxGxxx
													MWG_00001629	RA	S	xxxxxx_S_xDxxxx
													MWG_00001638	RA	S	xxxxxG_S_Dxxxxx
													MWG_00001638	RA	S	xxxxxG_S_xxxxxx
													MWG_00001638	RA	S	xxxxxG_S_xxxxxx
													MWG_00001646	RA	S	xxxRxx_S_xDxxxx
													MWG_00023361	RA	S	xxxRxx_S_xDxxxx
													MWG_00001646	RA	S	xxxxxx_S_PxNxxx
													MWG_00001646	RA	S	xxxxxx_S_xDxxxx
													MWG_00001649	RA	S	xxxxxx_S_xDxxxx
													MWG_00001665	RA	S	xxxxxx_S_PxRxxx
													MWG_00001665	RA	S	xxxxxx_S_PxRxxx
													MWG_00001672	RA	S	xxxxxD_S_xxxxxx
													MWG_00001672	RA	S	xxxxxG_S_Pxxxxx
													MWG_00001672	RA	S	xxxxSx_S_xxxxxx
													MWG_00001672	RA	S	xxxRxx_S_xxxxxx
													MWG_00001672	RA	S	xxxRSx_S_xxxxxx
													MWG_00001691	RA	T	xxxxPx_T_Pxxxxx
													MWG_00001692	RA	S	xxxxPx_S_Pxxxxx
													MWG_00001692	RA	S	xxxxxx_S_Pxxxxx
													MWG_00001698	RA	S	xxxxSx_S_xxxxxx
													MWG_00001698	RA	S	xxxRxx_S_xxxxxx
													MWG_00001698	RA	S	xxxxSx_S_xxxxxx
													MWG_00001706	RA	S	xxxxxG_S_xxxxxx
													MWG_00001710	RA	S	xxxxSx_S_xxxxxx
													MWG_00001710	RA	S	xxxSxx_S_xxxxxx
													MWG_00001710	RA	S	xKxxxx_S_Pxxxxx
													MWG_00001721	RA	S	xxxxPx_S_Pxxxxx
													MWG_00001724	RA	S	xxxRSx_S_xxxxxx
													MWG_00001737	RA	S	xxxxxx_S_Dxxxxx
													MWG_00001737	RA	S	xLxRxx_S_xxxxxx
													MWG_00001759	RA	S	xxxxxD_S_xxxxxx
													MWG_00001767	RA	S	xxxxxG_S_xxxxxx
													MWG_00001767	RA	S	xxxxSx_S_xxxxxx
													MWG_00001767	RA	T	xxxxxx_T_xxExxx
													MWG_00001767	RA	S	xxxxxx_S_xDExxx
													MWG_00001782	RA	S	xLxRxx_S_xxxxxx
													MWG_00001782	RA	S	xxxxxx_S_PxRxxx
													MWG_00001782	RA	S	xxxxxG_S_Fxxxxx
													MWG_00001782	RA	S	xxxRxx_S_Pxxxxx
													MWG_00001782	RA	S	xxxRxx_S_xxxxxx
													MWG_00001782	RA	S	xxxRxx_S_Pxxxxx
													MWG_00001782	RA	S	xxxxxx_S_xDxxxx
													MWG_00001787	RA	S	xxxRxx_S_Pxxxxx
													MWG_00001787	RA	S	xxxxxx_S_PxxxRx
													MWG_00001787	RA	S	xxxxxx_S_PRxxxx
													MWG_00001789	RA	S	xxxRxx_S_xxxxxx
													MWG_00001804	RA	S	xxxxxD_S_DxExxx
													MWG_00001804	RA	S	xxxxSx_S_xxxxxx
													MWG_00001808	RA	S	xLxRxx_S_xxxxxx
													MWG_00001808	RA	S	xLxRxx_S_xxxxxx
													MWG_00001808	RA	S	xLxRxx_S_xxxxxx
													MWG_00001809	RA	T	xxxxxx_T_PxRxxx
													MWG_00001842	RA	S	xxxRxx_S_xDxxxx
													MWG_00001843	RA	S	xxxxxx_S_ExExxx
													MWG_00001852	RA	S	xxxxxx_S_DxExxx
													MWG_00001852	RA	T	xxxxxx_T_xxExxx
													MWG_00001852	RA	S	xxxxxx_S_DxDxxx
													MWG_00001873	RA	S	xxxxxx_S_Pxxxxx
													MWG_00001888	RA	S	xxxRTx_S_xxxxxx
													MWG_00001902	RA	S	xxxRxx_S_Pxxxxx
													MWG_00001911	RA	S	xxxSxx_S_xxxxxx
													MWG_00023810	RA	S	xxxSxx_S_xxxxxx
													MWG_00001911	RA	S	xxxRxx_S_xxxxxx
													MWG_00001914	RA	S	xLxRxx_S_xxxxxx
													MWG_00001914	RA	S	xxxxSx_S_Fxxxxx
													MWG_00001921	RA	S	xxxxxG_S_xxxxxx
													MWG_00001935	RA	S	xxxxPx_S_Pxxxxx
													MWG_00001941	RA	S	xLxRQx_S_xxxxxx
													MWG_00001943	RA	S	xxxxPx_S_Pxxxxx
													MWG_00001943	RA	S	xxxxxx_S_PRxxxx
													MWG_00001943	RA	S	xLxRxx_S_xxxxxx
													MWG_00001943	RA	S	xxxRxx_S_xxxxxx
													MWG_00001957	RA	S	xxxRxx_S_xxxxxx
													MWG_00001957	RA	S	xxxxxx_S_ExExxx
													MWG_00001972	RA	S	xxxRSx_S_xxxxxx
													MWG_00001974	RA	S	xxxxxx_S_DxExxx
													MWG_00001984	RA	S	xxxxxx_S_xPxxxx
													MWG_00001984	RA	S	xxxxxx_S_DxDExx
													MWG_00001990	RA	S	xxxxxx_S_xxGxxx
													MWG_00001991	RA	S	xxxxSx_S_xxxxxx
													MWG_00001994	RA	S	xxxxxx_S_ExDxxx
													MWG_00001994	RA	S	xxxxxG_S_xxxxxx
													MWG_00001995	RA	S	xxxxxx_S_DxExxx
													MWG_00001997	RA	S	xxxxxx_S_PxKxxx
													MWG_00002004	RA	T	xxxxxx_T_Pxxxxx
													MWG_00002004	RA	S	xxxxxx_S_ExExxx
													MWG_00002004	RA	S	xxxxxx_S_PRxxxx
													MWG_00002004	RA	S	xxxRxx_S_Pxxxxx
													MWG_00002004	RA	S	xxxSxx_S_xxxxxx
													MWG_00002004	RA	S	xxxxSx_S_xxxxxx
													MWG_00002004	RA	T	xxxxxx_T_PxRxxx
													MWG_00002004	RA	S	xxxxxD_S_xExxxx
													MWG_00002009	RA	S	xxxxxx_S_PKxxxx
													MWG_00024031	RA	S	xxxxxx_S_PKxxxx
													MWG_00002009	RA	S	xxxxxR_S_Pxxxxx
													MWG_00002009	RA	S	xxxRSx_S_xxxxxx
													MWG_00002009	RA	S	xxxSxx_S_xxxxxx
													MWG_00002009	RA	S	xLxRSx_S_xxxxxx
													MWG_00002009	RA	S	xxxxPx_S_Pxxxxx
													MWG_00002009	RA	S	xxxxxx_S_xExxxx
													MWG_00002021	RA	S	xxxxxx_S_xDExxx
													MWG_00002021	RA	S	xxxxxG_S_Dxxxxx
													MWG_00002031	RA	S	xxxxSx_S_Fxxxxx
													MWG_00002033	RA	S	xxxxxx_S_PKxxxx
													MWG_00002033	RA	S	xxxxSx_S_Fxxxxx
													MWG_00002034	RA	T	xxxxxx_T_PRxxxx
													MWG_00002037	RA	T	xxxxxx_T_Pxxxxx
													MWG_00002037	RA	S	xxxxxx_S_PRxxxx
													MWG_00002064	RA	S	xxxxxx_S_Pxxxxx
													MWG_00002067	RA	S	xxxxxx_S_Pxxxxx
													MWG_00002067	RA	S	xxxRxx_S_xExxxx
													MWG_00002067	RA	S	xxxxxG_S_xxxxxx
													MWG_00002072	RA	S	xxxxxx_S_PxRxxx
													MWG_00002072	RA	S	xxxxxG_S_xxxxxx
													MWG_00002072	RA	S	xxxxxx_S_xxGxxx
													MWG_00002081	RA	S	xxxxxx_S_DxDxxx
													MWG_00002082	RA	S	xxxxxx_S_xxGxxx
													MWG_00002099	RA	S	xxxxPx_S_Pxxxxx
													MWG_00002107	RA	S	xxxxxx_S_ExDxxx
													MWG_00002123	RA	S	xxxxxD_S_DxExxx
													MWG_00002138	RA	S	xxxxxD_S_xxxxxx
													MWG_00002138	RA	S	xxxxxx_S_Dxxxxx
													MWG_00002161	RA	S	xxxxxx_S_xxGxxx
													MWG_00002173	RA	S	xxxxxx_S_xExxxx
													MWG_00002174	RA	S	xxxxPx_S_Pxxxxx
													MWG_00002176	RA	S	xxxxxx_S_xRxxxx
													MWG_00002181	RA	S	xxxxPx_S_Pxxxxx
													MWG_00002185	RA	S	xxxRTx_S_xxxxxx
													MWG_00002207	RA	T	xxxxxx_T_PRxxxx
													MWG_00002214	RA	S	xLxRQx_S_xxxxxx
													MWG_00002223	RA	S	xxxxSx_S_xxxxxx
													MWG_00002228	RA	S	xxxxxx_S_PxRxxx
													MWG_00002251	RA	S	xxxRxx_S_xxxxxx
													MWG_00002254	RA	S	xxxRxx_S_xxxxxx
													MWG_00002261	RA	S	xxxxxx_S_Pxxxxx
													MWG_00002261	RA	S	xxxxxx_S_PRxxxx
													MWG_00002261	RA	S	xxxxxx_S_PKxxxx
													MWG_00002261	RA	S	xxxxxD_S_DxExxx
													MWG_00002261	RA	S	xxxSxx_S_xxxxxx
													MWG_00002265	RA	S	xxxxxx_S_xDxxxx
													MWG_00002271	RA	S	xxxxxx_S_Pxxxxx
													MWG_00002272	RA	S	xxxxxx_S_PxxxRx
													MWG_00002272	RA	S	xxxRxx_S_Pxxxxx
													MWG_00002311	RA	T	xxxxPx_T_Pxxxxx
													MWG_00002312	RA	S	xLxRxx_S_xxxxxx
													MWG_00002315	RA	T	xxxxxx_T_Pxxxxx
													MWG_00002343	RA	S	xxxxxx_S_Pxxxxx
													MWG_00002343	RA	S	xxxxxx_S_Pxxxxx
													MWG_00002343	RA	S	xxxxxx_S_PRxxxx
													MWG_00002343	RA	S	xxxxxx_S_xExxxx
													MWG_00002347	RA	S	xxxxxx_S_PRxxxx
													MWG_00002352	RA	S	xxxxxx_S_DxDxxx
													MWG_00002384	RA	S	xLxRxx_S_xxxxxx
													MWG_00002387	RA	T	xxxxxx_T_PxRxxx
													MWG_00002387	RA	S	xxxRxx_S_xDxxxx
													MWG_00002418	RA	S	xxxRxx_S_Pxxxxx
													MWG_00002418	RA	S	xxxxSx_S_xxxxxx
													MWG_00002418	RA	S	xxxxxx_S_PxRxxx
													MWG_00024598	RA	S	xxxxxx_S_PxRxxx
													MWG_00002422	RA	T	xxxxxx_T_xxExxx
													MWG_00002424	RA	S	xxxSxx_S_xxxxxx
													MWG_00002454	RA	T	xxxxxx_T_PxRxxx
													MWG_00002454	RA	S	xxxxxG_S_Dxxxxx
													MWG_00002467	RA	S	xxxxxx_S_PxRxxx
													MWG_00002469	RA	S	xxxxxx_S_xDExxx
													MWG_00002469	RA	S	xxxxSx_S_xxxxxx
													MWG_00002476	RA	S	xxxxxx_S_xGxxxx
													MWG_00002481	RA	S	xxxxxx_S_DxExxx
													MWG_00002517	RA	S	xMxRxx_S_xxxxxx
													MWG_00002529	RA	S	xLxRxx_S_xxxxxx
													MWG_00002529	RA	S	xxxxSx_S_xxxxxx
													MWG_00002529	RA	S	xxxRxx_S_xxxxxx
													MWG_00002529	RA	S	xxxxxx_S_PxRxxx
													MWG_00002529	RA	S	xxxSxx_S_xxxxxx
													MWG_00002529	RA	T	xxxxxx_T_Pxxxxx
													MWG_00002529	RA	S	xxxxxx_S_PxRxxx
													MWG_00002529	RA	T	xxxxxx_T_Pxxxxx
													MWG_00002530	RA	S	xxxxSx_S_xxxxxx
													MWG_00002530	RA	S	xxxxxx_S_PxNxxx
													MWG_00002530	RA	S	xxxxxx_S_PxRxxx
													MWG_00002533	RA	S	xxxxxx_S_PxRxxx
													MWG_00002539	RA	S	xxxxxx_S_xDxxxx
													MWG_00002539	RA	T	xxxxxx_T_Pxxxxx
													MWG_00002539	RA	T	xxxxxR_T_Pxxxxx
													MWG_00005571	RA	T	xxxxxR_T_Pxxxxx
													MWG_00002567	RA	S	xxxxSx_S_xxxxxx
													MWG_00002603	RA	S	xxxxxx_S_PxRxxx
													MWG_00002603	RA	T	xxxRxx_T_xxxxxx
													MWG_00002613	RA	S	xxxxxx_S_ExExxx
													MWG_00002617	RA	S	xxxxSx_S_xxxxxx
													MWG_00002629	RA	S	xxxxxG_S_xxxxxx
													MWG_00002629	RA	S	xxxSxx_S_xxxxxx
													MWG_00002630	RA	T	xxxxPx_T_Pxxxxx
													MWG_00002642	RA	S	xxxxSx_S_xxxxxx
													MWG_00032846	RA	S	xxxxSx_S_xxxxxx
													MWG_00002642	RA	S	xxxxxG_S_xxxxxx
													MWG_00032846	RA	S	xxxxxG_S_xxxxxx
													MWG_00002642	RA	S	xxxRxx_S_Pxxxxx
													MWG_00032846	RA	S	xxxRxx_S_Pxxxxx
													MWG_00002642	RA	S	xxxxxx_S_PxKxxx
													MWG_00032846	RA	S	xxxxxx_S_PxKxxx
													MWG_00002642	RA	S	xxxSxx_S_xxxxxx
													MWG_00002642	RA	S	xLxRxx_S_xxxxxx
													MWG_00002642	RA	S	xxxxxx_S_PRxxxx
													MWG_00002642	RA	T	xxxRxx_T_Pxxxxx
													MWG_00032846	RA	T	xxxRxx_T_Pxxxxx
													MWG_00002642	RA	S	xxxxxx_S_PRxxxx
													MWG_00032846	RA	S	xxxxxx_S_PRxxxx
													MWG_00002648	RA	S	xLxRxx_S_xxxxxx
													MWG_00002648	RA	S	xxxxxx_S_xxGxxx
													MWG_00002686	RA	S	xxxxxx_S_PxKxxx
													MWG_00002693	RA	T	xxxxxx_T_Pxxxxx
													MWG_00002700	RA	S	xxxxxG_S_Pxxxxx
													MWG_00002700	RA	S	xxxxxx_S_Pxxxxx
													MWG_00002706	RA	S	xxxxSx_S_Fxxxxx
													MWG_00002720	RA	S	xLxKxx_S_xxxxxx
													MWG_00002727	RA	S	xxxxxG_S_Dxxxxx
													MWG_00002748	RA	S	xxxxPx_S_Pxxxxx
													MWG_00002748	RA	S	xxxxxx_S_Pxxxxx
													MWG_00002790	RA	S	xxxxSx_S_xxxxxx
													MWG_00002801	RA	S	xxxxxx_S_DDExxx
													MWG_00002801	RA	S	xxxRxx_S_xxxxxx
													MWG_00002809	RA	T	xxxxxx_T_PxRxxx
													MWG_00002809	RA	T	xxxxPx_T_Pxxxxx
													MWG_00002809	RA	S	xxxxxx_S_xPxxxx
													MWG_00002809	RA	S	xxxxxx_S_Pxxxxx
													MWG_00002809	RA	S	xxxxxx_S_Pxxxxx
													MWG_00002811	RA	S	xxxxxG_S_xxxxxx
													MWG_00002811	RA	S	xxxxxx_S_DDExxx
													MWG_00002811	RA	S	xxxxxx_S_xDxxxx
													MWG_00002811	RA	S	xxxxxx_S_xExxxx
													MWG_00002814	RA	S	xxxxxx_S_xDxxxx
													MWG_00002814	RA	S	xxxxxD_S_xExxxx
													MWG_00002814	RA	S	xxxxxD_S_xExxxx
													MWG_00002814	RA	S	xxxxxG_S_xxxxxx
													MWG_00002814	RA	S	xxxxxG_S_Dxxxxx
													MWG_00002814	RA	S	xxxxSx_S_xxxxxx
													MWG_00002814	RA	S	xxxxxx_S_xDxxxx
													MWG_00002815	RA	T	xxxxPx_T_Pxxxxx
													MWG_00002815	RA	S	xxxxxx_S_PKxxxx
													MWG_00002815	RA	S	xLxRSx_S_xxxxxx
													MWG_00002815	RA	S	xxxxxG_S_Dxxxxx
													MWG_00002831	RA	T	xxxxxx_T_DxDxxx
													MWG_00002834	RA	S	xxxxxx_S_DxDExx
													MWG_00002862	RA	S	xxxxxG_S_Pxxxxx
													MWG_00002877	RA	S	xxxRSx_S_xxxxxx
													MWG_00002877	RA	S	xxxxxx_S_PxNxxx
													MWG_00002916	RA	S	xxxxxG_S_Fxxxxx
													MWG_00029956	RA	S	xxxxxG_S_Fxxxxx
													MWG_00002928	RA	S	xxxxxx_S_PxxxRx
													MWG_00002930	RA	S	xxxxxx_S_PKxxxx
													MWG_00002937	RA	S	xxxxxx_S_PxKxxx
													MWG_00002942	RA	S	xxxxxx_S_PxRxxx
													MWG_00002951	RA	S	xxxxxx_S_Dxxxxx
													MWG_00033281	RA	S	xxxxxx_S_Dxxxxx
													MWG_00002967	RA	S	xxxxxD_S_xxxxxx
													MWG_00002967	RA	T	xxxxxR_T_Pxxxxx
													MWG_00002967	RA	T	xxxRxx_T_xxxxxx
													MWG_00019615	RA	T	xxxRxx_T_xxxxxx
													MWG_00002973	RA	T	xxxxPx_T_Pxxxxx
													MWG_00002973	RA	S	xxxxxx_S_PxRxxx
													MWG_00002973	RA	S	xxxxxG_S_xxxxxx
													MWG_00002973	RA	S	xLxRSx_S_xxxxxx
													MWG_00002983	RA	S	xxxxSx_S_xxxxxx
													MWG_00002989	RA	S	xxxxxG_S_xxxxxx
													MWG_00002989	RA	S	xxxRxx_S_Pxxxxx
													MWG_00002989	RA	S	xxxRxx_S_xxxxxx
													MWG_00002995	RA	S	xxxxxG_S_xxxxxx
													MWG_00002995	RA	S	xxxxxx_S_PxKxxx
													MWG_00002995	RA	S	xxxxxx_S_Pxxxxx
													MWG_00003000	RA	S	xxxxxx_S_Pxxxxx
													MWG_00003003	RA	S	xxxxxx_S_DxDExx
													MWG_00003009	RA	T	xxxxxx_T_Pxxxxx
													MWG_00003009	RA	T	xxxRxx_T_Pxxxxx
													MWG_00003012	RA	S	xxxxxx_S_xExxxx
													MWG_00003012	RA	S	xxxxxD_S_xxxxxx
													MWG_00003012	RA	S	xxxSxx_S_xxxxxx
													MWG_00003030	RA	S	xxxxSx_S_xxxxxx
													MWG_00003062	RA	S	xxxKxx_S_Pxxxxx
													MWG_00003093	RA	S	xxxxxx_S_Pxxxxx
													MWG_00003093	RA	S	xxxxxx_S_xxGxxx
													MWG_00003095	RA	S	xxxxxG_S_Pxxxxx
													MWG_00003095	RA	S	xxxRSx_S_xxxxxx
													MWG_00003146	RA	S	xxxxxD_S_xxxxxx
													MWG_00003164	RA	S	xxxxxx_S_xGxxxx
													MWG_00003168	RA	S	xKxxxx_S_Pxxxxx
													MWG_00003168	RA	S	xLxRxx_S_xxxxxx
													MWG_00003168	RA	S	xxxxxx_S_FSxxxx
													MWG_00003168	RA	S	xxxKSx_S_xxxxxx
													MWG_00003195	RA	S	xxxxxx_S_Pxxxxx
													MWG_00003195	RA	S	xxxxxx_S_xRxxxx
													MWG_00003212	RA	S	xxxSxx_S_xxxxxx
													MWG_00003212	RA	S	xxxxxG_S_xxxxxx
													MWG_00003227	RA	S	xxxxPx_S_Pxxxxx
													MWG_00003257	RA	S	xxxxxx_S_Pxxxxx
													MWG_00003293	RA	S	xxxxxx_S_DxDxxx
													MWG_00003293	RA	S	xxxxxD_S_DxExxx
													MWG_00003321	RA	S	xxxRTx_S_xxxxxx
													MWG_00003336	RA	S	xxxKxx_S_Pxxxxx
													MWG_00003378	RA	S	xxxxxx_S_PxRxxx
													MWG_00003378	RA	S	xxxxSx_S_xxxxxx
													MWG_00003405	RA	S	xxxxxG_S_xxxxxx
													MWG_00003408	RA	S	xxxxxx_S_xxGxxx
													MWG_00003426	RA	S	xxxxxx_S_PKxxxx
													MWG_00003430	RA	S	xxxxSx_S_Fxxxxx
													MWG_00003430	RA	S	xxxxxx_S_xDxxxx
													MWG_00003430	RA	S	xxxxxx_S_xDxxxx
													MWG_00003439	RA	S	xxxRxx_S_Pxxxxx
													MWG_00003439	RA	S	xxxxxx_S_PRxxxx
													MWG_00003440	RA	T	xxxxPx_T_Pxxxxx
													MWG_00003466	RA	S	xxxxxG_S_Dxxxxx
													MWG_00003474	RA	S	xxxxxx_S_Pxxxxx
													MWG_00003474	RA	S	xxxxxx_S_PKxxxx
													MWG_00003488	RA	S	xxxxxx_S_PRxxxx
													MWG_00003495	RA	S	xxxxxx_S_Pxxxxx
													MWG_00003495	RA	S	xxxxxG_S_xxxxxx
													MWG_00003495	RA	S	xxxxxx_S_ExDxxx
													MWG_00003511	RA	S	xxxRxx_S_Pxxxxx
													MWG_00003520	RA	T	xxxxxR_T_Pxxxxx
													MWG_00003524	RA	S	xxxxPx_S_Pxxxxx
													MWG_00003532	RA	S	xxxxxG_S_xxxxxx
													MWG_00003534	RA	T	xxxxxx_T_DxDxxx
													MWG_00003545	RA	S	xxxxxx_S_xExxxx
													MWG_00003546	RA	S	xxxxxx_S_xDxxxx
													MWG_00003546	RA	S	xxxxxD_S_DxExxx
													MWG_00003550	RA	T	xxxxxx_T_PxRxxx
													MWG_00003550	RA	S	xxxxxx_S_PRxxxx
													MWG_00003550	RA	S	xxxxxx_S_Pxxxxx
													MWG_00003550	RA	S	xxxxxx_S_PxRxxx
													MWG_00003550	RA	S	xxxSxx_S_xxxxxx
													MWG_00003550	RA	S	xLxRQx_S_xxxxxx
													MWG_00003550	RA	S	xxxRxx_S_Pxxxxx
													MWG_00003551	RA	S	xxxxxx_S_DxDxxx
													MWG_00003566	RA	S	xxxxxx_S_FSxxxx
													MWG_00003574	RA	S	xxxxRx_S_xExxxx
													MWG_00003574	RA	S	xxxxxG_S_Dxxxxx
													MWG_00003575	RA	S	xxxxxx_S_PxxxRx
													MWG_00003587	RA	S	xxxxxx_S_FSxxxx
													MWG_00003587	RA	S	xxxxxx_S_xxGxxx
													MWG_00027406	RA	S	xxxxxx_S_xxGxxx
													MWG_00003610	RA	S	xxxKSx_S_xxxxxx
													MWG_00003632	RA	S	xxxxxx_S_PxNxxx
													MWG_00003642	RA	S	xxxxxx_S_PRxxxx
													MWG_00003642	RA	S	xxxxSx_S_Fxxxxx
													MWG_00003649	RA	S	xxxxxx_S_Pxxxxx
													MWG_00003649	RA	S	xxxxxx_S_PKxxxx
													MWG_00003649	RA	S	xxxxxx_S_ExExxx
													MWG_00003649	RA	S	xxxxxG_S_xxxxxx
													MWG_00003649	RA	S	xxxxxG_S_Pxxxxx
													MWG_00003649	RA	S	xxxxxx_S_xExxxx
													MWG_00003668	RA	S	xxxxxG_S_xxxxxx
													MWG_00003668	RA	S	xxxxxx_S_PxRxxx
													MWG_00003668	RA	S	xLxRxx_S_xxxxxx
													MWG_00003668	RA	S	xxxxxx_S_Pxxxxx
													MWG_00003668	RA	S	xxxKSx_S_xxxxxx
													MWG_00003668	RA	S	xxxSxx_S_xxxxxx
													MWG_00003668	RA	S	xxxSxx_S_xxxxxx
													MWG_00003668	RA	S	xxxxxx_S_Pxxxxx
													MWG_00003681	RA	S	xxxxSx_S_xxxxxx
													MWG_00003681	RA	S	xxxxxx_S_PxRxxx
													MWG_00003681	RA	T	xxxxxx_T_Pxxxxx
													MWG_00003681	RA	S	xxxxxx_S_Pxxxxx
													MWG_00003699	RA	T	xxxxxx_T_Pxxxxx
													MWG_00003699	RA	S	xxxxxG_S_Dxxxxx
													MWG_00003699	RA	S	xxxSxx_S_xxxxxx
													MWG_00003711	RA	S	xxxRxx_S_xxxxxx
													MWG_00003713	RA	T	xxxxPx_T_Pxxxxx
													MWG_00003713	RA	S	xxxxxx_S_PxKxxx
													MWG_00003713	RA	S	xxxxxx_S_xDExxx
													MWG_00003713	RA	S	xxxxxR_S_Pxxxxx
													MWG_00003713	RA	S	xLxRxx_S_xxxxxx
													MWG_00003713	RA	S	xxxxSx_S_xxxxxx
													MWG_00003724	RA	S	xxxRSx_S_xxxxxx
													MWG_00003750	RA	S	xxxxxx_S_DDExxx
													MWG_00003778	RA	S	xxxxxD_S_xExxxx
													MWG_00003779	RA	S	xxxxxx_S_PxRxxx
													MWG_00003779	RA	S	xxxRxx_S_Pxxxxx
													MWG_00003779	RA	S	xxxxxx_S_PxRxxx
													MWG_00003779	RA	S	xxxRxx_S_Pxxxxx
													MWG_00003779	RA	S	xxxxxx_S_PxRxxx
													MWG_00003779	RA	S	xxxxxx_S_PxRxxx
													MWG_00003779	RA	S	xxxRxx_S_Pxxxxx
													MWG_00032897	RA	S	xxxxxR_S_Pxxxxx
													MWG_00003779	RA	S	xxxRxx_S_Pxxxxx
													MWG_00032897	RA	S	xxxRxx_S_Pxxxxx
													MWG_00003779	RA	S	xxxRxx_S_Pxxxxx
													MWG_00003779	RA	S	xxxxxR_S_Pxxxxx
													MWG_00003779	RA	S	xxxxxx_S_PxRxxx
													MWG_00003779	RA	S	xxxxxx_S_PxRxxx
													MWG_00003784	RA	T	xxxRxx_T_xxxxxx
													MWG_00003805	RA	S	xxxxxx_S_xPxxxx
													MWG_00003814	RA	S	xxxxxR_S_Pxxxxx
													MWG_00003814	RA	T	xxxxPx_T_Pxxxxx
													MWG_00003814	RA	S	xxxxSx_S_xxxxxx
													MWG_00003816	RA	S	xxxxxx_S_Pxxxxx
													MWG_00003816	RA	S	xxxRxx_S_xxxxxx
													MWG_00003817	RA	S	xxxxxx_S_Dxxxxx
													MWG_00003817	RA	S	xxxxxx_S_PKxxxx
													MWG_00003827	RA	S	xxxxxx_S_xxGxxx
													MWG_00003840	RA	S	xxxxxx_S_DxDxxx
													MWG_00003883	RA	S	xxxxxG_S_xxxxxx
													MWG_00003903	RA	S	xxxxxx_S_PRxxxx
													MWG_00003903	RA	S	xxxxxx_S_PRxxxx
													MWG_00003903	RA	T	xxxRxx_T_xxxxxx
													MWG_00003906	RA	S	xxxxxD_S_xxxxxx
													MWG_00003906	RA	S	xxxRxx_S_Pxxxxx
													MWG_00003906	RA	S	xxxxxx_S_xPxxxx
													MWG_00003913	RA	T	xxxxxx_T_Pxxxxx
													MWG_00003922	RA	S	xxxxxx_S_Pxxxxx
													MWG_00003922	RA	S	xxxxxx_S_PxxxRx
													MWG_00003922	RA	S	xxxxPx_S_Pxxxxx
													MWG_00003928	RA	S	xxxxxx_S_Pxxxxx
													MWG_00003932	RA	S	xxxRxx_S_xxxxxx
													MWG_00016859	RA	S	xxxRxx_S_xxxxxx
													MWG_00003932	RA	S	xxxRxx_S_xxxxxx
													MWG_00003936	RA	S	xxxxxx_S_DxDxxx
													MWG_00003938	RA	S	xxxxSx_S_xxxxxx
													MWG_00003938	RA	S	xLxKxx_S_xxxxxx
													MWG_00003938	RA	S	xxxxxx_S_xPxxxx
													MWG_00003957	RA	S	xxxxSx_S_Fxxxxx
													MWG_00003966	RA	S	xxxxxD_S_xxxxxx
													MWG_00003993	RA	S	xLxKxx_S_xxxxxx
													MWG_00003999	RA	S	xxxxxx_S_PxxxRx
													MWG_00004011	RA	S	xxxSxx_S_xxxxxx
													MWG_00004016	RA	S	xxxxxx_S_xGxxxx
													MWG_00004020	RA	T	xxxxxx_T_Pxxxxx
													MWG_00004022	RA	S	xxxxxx_S_PxRxxx
													MWG_00004023	RA	S	xxxxPx_S_Pxxxxx
													MWG_00004023	RA	S	xxxxSx_S_xxxxxx
													MWG_00004025	RA	S	xxxRxx_S_Pxxxxx
													MWG_00004025	RA	S	xxxSxx_S_xxxxxx
													MWG_00004045	RA	S	xxxxRx_S_xExxxx
													MWG_00004048	RA	S	xxxxxx_S_xDxxxx
													MWG_00004050	RA	S	xxxRxx_S_Pxxxxx
													MWG_00004050	RA	S	xxxxxx_S_xRxxxx
													MWG_00020934	RA	S	xxxxxx_S_xRxxxx
													MWG_00004050	RA	S	xLxKxx_S_xxxxxx
													MWG_00004060	RA	S	xxxxxR_S_Pxxxxx
													MWG_00004060	RA	S	xxxxxx_S_PxKxxx
													MWG_00004060	RA	S	xxxRxx_S_xDxxxx
													MWG_00004060	RA	S	xxxxxx_S_PKxxxx
													MWG_00004060	RA	S	xxxxxx_S_PxKxxx
													MWG_00004060	RA	S	xxxxxx_S_xxGxxx
													MWG_00004060	RA	S	xxxSxx_S_xxxxxx
													MWG_00004060	RA	S	xxxxxx_S_PKxxxx
													MWG_00004060	RA	S	xxxRxx_S_Pxxxxx
													MWG_00004063	RA	S	xxxxxx_S_DxDxxx
													MWG_00004063	RA	S	xxxxxx_S_xxGxxx
													MWG_00004063	RA	S	xxxxxD_S_xExxxx
													MWG_00004063	RA	S	xxxxxx_S_Pxxxxx
													MWG_00004063	RA	S	xxxxxx_S_xDxxxx
													MWG_00004072	RA	S	xxxRxx_S_xxxxxx
													MWG_00004072	RA	S	xxxxxx_S_xExxxx
													MWG_00004093	RA	S	xxxxxG_S_xxxxxx
													MWG_00004093	RA	S	xxxRxx_S_xxxxxx
													MWG_00004105	RA	S	xxxxSx_S_xxxxxx
													MWG_00004106	RA	S	xxxxxx_S_xPxxxx
													MWG_00004114	RA	S	xxxxxx_S_xDxxxx
													MWG_00004114	RA	S	xxxRxx_S_Pxxxxx
													MWG_00004114	RA	S	xxxxxx_S_PxKxxx
													MWG_00004114	RA	S	xxxxxx_S_PxKxxx
													MWG_00004133	RA	S	xLxRxx_S_xxxxxx
													MWG_00004133	RA	S	xxxxxG_S_xxxxxx
													MWG_00004133	RA	T	xxxxxx_T_xxExxx
													MWG_00004133	RA	S	xxxxxx_S_xDExxx
													MWG_00004133	RA	T	xxxxxx_T_Pxxxxx
													MWG_00004133	RA	S	xxxxxG_S_Dxxxxx
													MWG_00004168	RA	S	xxxRxx_S_xExxxx
													MWG_00004168	RA	S	xxxxxx_S_PxRxxx
													MWG_00004168	RA	S	xxxxxG_S_Dxxxxx
													MWG_00004168	RA	S	xxxxPx_S_Pxxxxx
													MWG_00004168	RA	S	xxxRTx_S_xxxxxx
													MWG_00004168	RA	S	xxxxxx_S_PRxxxx
													MWG_00004175	RA	S	xxxxxG_S_xxxxxx
													MWG_00004182	RA	S	xxxxSx_S_xxxxxx
													MWG_00004182	RA	S	xxxSxx_S_xxxxxx
													MWG_00004182	RA	S	xxxRSx_S_xxxxxx
													MWG_00004182	RA	S	xxxSxx_S_xxxxxx
													MWG_00004182	RA	S	xxxxPx_S_Pxxxxx
													MWG_00004182	RA	S	xxxSxx_S_xxxxxx
													MWG_00004194	RA	S	xxxxxx_S_DxDxxx
													MWG_00004207	RA	S	xxxxPx_S_Pxxxxx
													MWG_00004207	RA	S	xxxRxx_S_Pxxxxx
													MWG_00004211	RA	S	xxxxxG_S_xxxxxx
													MWG_00004211	RA	S	xxxRxx_S_xxxxxx
													MWG_00004215	RA	S	xxxxPx_S_Pxxxxx
													MWG_00004220	RA	S	xxxxxx_S_PxRxxx
													MWG_00004220	RA	S	xxxxSx_S_xxxxxx
													MWG_00004220	RA	S	xxxRSx_S_xxxxxx
													MWG_00004222	RA	S	xxxRSx_S_xxxxxx
													MWG_00004222	RA	S	xxxxxx_S_xGxxxx
													MWG_00004227	RA	S	xxxxxx_S_PxRxxx
													MWG_00004228	RA	S	xxxxxx_S_xxGxxx
													MWG_00004228	RA	S	xMxRxx_S_xxxxxx
													MWG_00004250	RA	S	xxxxxx_S_Pxxxxx
													MWG_00004254	RA	S	xxxxxx_S_xRxxxx
													MWG_00004254	RA	S	xxxRxx_S_xxxxxx
													MWG_00004260	RA	S	xxxKxx_S_Pxxxxx
													MWG_00004260	RA	S	xxxxxx_S_xxGxxx
													MWG_00017424	RA	S	xxxxxx_S_xxGxxx
													MWG_00004261	RA	S	xxxxxG_S_Dxxxxx
													MWG_00004267	RA	T	xxxxxx_T_Pxxxxx
													MWG_00004267	RA	S	xxxxxx_S_PxxxRx
													MWG_00004268	RA	S	xxxRSx_S_xxxxxx
													MWG_00004289	RA	S	xxxRSx_S_xxxxxx
													MWG_00004306	RA	S	xxxxxx_S_xExxxx
													MWG_00004306	RA	S	xxxxxx_S_xDxxxx
													MWG_00004308	RA	S	xxxSxx_S_xxxxxx
													MWG_00004308	RA	S	xxxSxx_S_xxxxxx
													MWG_00004317	RA	S	xxxxxx_S_xGxxxx
													MWG_00004317	RA	T	xxxxxx_T_PxRxxx
													MWG_00004323	RA	S	xxxRxx_S_xxxxxx
													MWG_00004343	RA	S	xxxxxx_S_xPxxxx
													MWG_00004347	RA	S	xxxxxx_S_Pxxxxx
													MWG_00004347	RA	S	xxxSxx_S_xxxxxx
													MWG_00004347	RA	S	xKxxxx_S_Pxxxxx
													MWG_00004356	RA	S	xxxxPx_S_Pxxxxx
													MWG_00004360	RA	S	xKxxxx_S_Pxxxxx
													MWG_00004360	RA	S	xxxxxx_S_xxGxxx
													MWG_00004360	RA	S	xxxRxx_S_xxxxxx
													MWG_00004381	RA	S	xxxSxx_S_xxxxxx
													MWG_00004386	RA	S	xxxxxR_S_Pxxxxx
													MWG_00004410	RA	S	xxxxSx_S_xxxxxx
													MWG_00004413	RA	S	xxxxxx_S_Pxxxxx
													MWG_00004413	RA	S	xxxSxx_S_xxxxxx
													MWG_00004413	RA	S	xxxRSx_S_xxxxxx
													MWG_00004413	RA	S	xxxRTx_S_xxxxxx
													MWG_00004413	RA	S	xxxxxG_S_xxxxxx
													MWG_00004425	RA	S	xxxxxG_S_Pxxxxx
													MWG_00004431	RA	S	xLxRSx_S_xxxxxx
													MWG_00004443	RA	S	xxxRxx_S_xDxxxx
													MWG_00004443	RA	S	xxxxxx_S_xRxxxx
													MWG_00004443	RA	S	xxxxxx_S_xRxxxx
													MWG_00004468	RA	S	xLxRxx_S_xxxxxx
													MWG_00004468	RA	S	xxxxxx_S_Pxxxxx
													MWG_00004472	RA	S	xxxxxx_S_Pxxxxx
													MWG_00004492	RA	S	xLxRxx_S_xxxxxx
													MWG_00004492	RA	S	xxxxSx_S_xxxxxx
													MWG_00004492	RA	S	xxxxxD_S_xxxxxx
													MWG_00004507	RA	S	xxxRxx_S_Pxxxxx
													MWG_00004508	RA	S	xxxxxx_S_Pxxxxx
													MWG_00004535	RA	S	xxxxxx_S_PxNxxx
													MWG_00004541	RA	S	xxxxxx_S_PxxxRx
													MWG_00004541	RA	S	xLxRSx_S_xxxxxx
													MWG_00004541	RA	S	xxxRSx_S_xxxxxx
													MWG_00004543	RA	S	xxxRxx_S_xExxxx
													MWG_00004547	RA	S	xxxxxx_S_PKxxxx
													MWG_00004547	RA	S	xxxRxx_S_xxxxxx
													MWG_00008824	RA	S	xxxRxx_S_xxxxxx
													MWG_00016290	RA	S	xxxRxx_S_xxxxxx
													MWG_00021561	RA	S	xxxRxx_S_xxxxxx
													MWG_00028000	RA	S	xxxRxx_S_xxxxxx
													MWG_00004551	RA	S	xxxxxx_S_PxRxxx
													MWG_00004551	RA	S	xxxxSx_S_xxxxxx
													MWG_00004551	RA	S	xxxxxx_S_xPxxxx
													MWG_00004551	RA	S	xxxxSx_S_xxxxxx
													MWG_00004551	RA	S	xxxxxx_S_ExDxxx
													MWG_00004551	RA	S	xxxxxx_S_Pxxxxx
													MWG_00004551	RA	S	xxxKxx_S_Pxxxxx
													MWG_00004551	RA	S	xxxxxx_S_PKxxxx
													MWG_00004551	RA	S	xxxxSx_S_xxxxxx
													MWG_00004551	RA	S	xxxRxx_S_xxxxxx
													MWG_00004551	RA	S	xxxxSx_S_xxxxxx
													MWG_00004551	RA	S	xxxSxx_S_xxxxxx
													MWG_00004551	RA	S	xxxxxx_S_Pxxxxx
													MWG_00004551	RA	S	xxxxSx_S_xxxxxx
													MWG_00004551	RA	S	xxxxxD_S_xxxxxx
													MWG_00004570	RA	S	xxxxSx_S_Fxxxxx
													MWG_00004575	RA	S	xxxxxD_S_DxExxx
													MWG_00004575	RA	S	xxxxxx_S_DxDxxx
													MWG_00004578	RA	S	xLxRxx_S_xxxxxx
													MWG_00004584	RA	S	xxxSxx_S_xxxxxx
													MWG_00004584	RA	T	xxxRxx_T_Pxxxxx
													MWG_00004584	RA	S	xxxxxR_S_Pxxxxx
													MWG_00004585	RA	S	xxxRxx_S_xxxxxx
													MWG_00004585	RA	S	xxxRxx_S_Pxxxxx
													MWG_00004647	RA	S	xxxxxx_S_xxGxxx
													MWG_00004649	RA	S	xxxxxx_S_Dxxxxx
													MWG_00004649	RA	S	xxxRTx_S_xxxxxx
													MWG_00004653	RA	S	xxxxxx_S_PxKxxx
													MWG_00004653	RA	S	xxxRxx_S_xxxxxx
													MWG_00004659	RA	S	xxxxxx_S_xRxxxx
													MWG_00004664	RA	S	xxxRxx_S_Pxxxxx
													MWG_00004670	RA	T	xxxxxR_T_Pxxxxx
													MWG_00004670	RA	T	xxxRxx_T_Pxxxxx
													MWG_00004670	RA	S	xxxxxx_S_PxRxxx
													MWG_00004679	RA	S	xxxRxx_S_xxxxxx
													MWG_00004679	RA	S	xLxRxx_S_xxxxxx
													MWG_00004680	RA	S	xxxxRx_S_xExxxx
													MWG_00004682	RA	S	xxxxxx_S_Pxxxxx
													MWG_00004682	RA	S	xxxxxx_S_Pxxxxx
													MWG_00004682	RA	S	xxxxxx_S_PxNxxx
													MWG_00004682	RA	S	xxxRxx_S_xExxxx
													MWG_00004682	RA	S	xxxxxx_S_xxGxxx
													MWG_00004682	RA	S	xxxxxx_S_PxxxRx
													MWG_00004682	RA	S	xxxRxx_S_Pxxxxx
													MWG_00004682	RA	S	xxxxxD_S_xExxxx
													MWG_00004710	RA	S	xxxxxx_S_PxxxRx
													MWG_00004710	RA	S	xxxxxx_S_DxExxx
													MWG_00004710	RA	S	xLxRxx_S_xxxxxx
													MWG_00004710	RA	S	xxxxxx_S_DxDExx
													MWG_00004710	RA	S	xMxRxx_S_xxxxxx
													MWG_00004710	RA	S	xxxxxx_S_Pxxxxx
													MWG_00004710	RA	T	xxxxPx_T_Pxxxxx
													MWG_00004710	RA	S	xxxRTx_S_xxxxxx
													MWG_00004710	RA	S	xxxxxx_S_Pxxxxx
													MWG_00004710	RA	S	xxxxxx_S_PRxxxx
													MWG_00004733	RA	S	xxxxPx_S_Pxxxxx
													MWG_00004733	RA	S	xxxxxx_S_Pxxxxx
													MWG_00004741	RA	T	xxxxxx_T_Pxxxxx
													MWG_00004746	RA	S	xxxSxx_S_xxxxxx
													MWG_00004746	RA	S	xxxRxx_S_xxxxxx
													MWG_00004750	RA	S	xxxxxG_S_xxxxxx
													MWG_00004750	RA	S	xxxxxG_S_xxxxxx
													MWG_00004757	RA	S	xxxxxx_S_Pxxxxx
													MWG_00004757	RA	S	xxxxxx_S_Pxxxxx
													MWG_00004757	RA	S	xxxSxx_S_xxxxxx
													MWG_00004758	RA	S	xxxxxx_S_Pxxxxx
													MWG_00004765	RA	S	xxxxxx_S_DxExxx
													MWG_00004766	RA	S	xxxxxx_S_Pxxxxx
													MWG_00004779	RA	S	xxxxxx_S_PxRxxx
													MWG_00004783	RA	S	xxxxxx_S_PxKxxx
													MWG_00004822	RA	S	xxxxxx_S_PxRxxx
													MWG_00004822	RA	S	xxxxxx_S_xDxxxx
													MWG_00004850	RA	S	xxxxxx_S_Pxxxxx
													MWG_00004850	RA	S	xxxxxx_S_Pxxxxx
													MWG_00004850	RA	S	xxxxSx_S_xxxxxx
													MWG_00004850	RA	S	xxxxxx_S_PKxxxx
													MWG_00004853	RA	S	xxxxxG_S_Fxxxxx
													MWG_00004855	RA	S	xxxxxx_S_xPxxxx
													MWG_00004855	RA	S	xxxxxG_S_xxxxxx
													MWG_00004864	RA	S	xxxRSx_S_xxxxxx
													MWG_00004867	RA	S	xxxxxx_S_PxRxxx
													MWG_00004867	RA	S	xxxRxx_S_Pxxxxx
													MWG_00004869	RA	S	xKxxxx_S_Pxxxxx
													MWG_00004872	RA	S	xxxRTx_S_xxxxxx
													MWG_00004875	RA	S	xxxxxx_S_xPxxxx
													MWG_00004881	RA	S	xxxxRx_S_xExxxx
													MWG_00004902	RA	T	xxxxPx_T_Pxxxxx
													MWG_00004902	RA	S	xLxRSx_S_xxxxxx
													MWG_00004906	RA	S	xxxxxx_S_PRxxxx
													MWG_00004906	RA	S	xxxxPx_S_Pxxxxx
													MWG_00004906	RA	S	xLxRxx_S_xxxxxx
													MWG_00004908	RA	S	xxxxxx_S_PRxxxx
													MWG_00004909	RA	S	xxxxxx_S_PxRxxx
													MWG_00004922	RA	T	xxxxxx_T_Pxxxxx
													MWG_00004929	RA	T	xxxxxx_T_DxDxxx
													MWG_00004929	RA	S	xxxxxD_S_DxExxx
													MWG_00004929	RA	T	xxxxPx_T_Pxxxxx
													MWG_00004930	RA	S	xxxxxx_S_xRxxxx
													MWG_00004930	RA	S	xMxRxx_S_xxxxxx
													MWG_00004953	RA	T	xxxxPx_T_Pxxxxx
													MWG_00004953	RA	S	xxxxSx_S_xxxxxx
													MWG_00004956	RA	S	xxxxxx_S_Pxxxxx
													MWG_00004958	RA	S	xxxxxx_S_FSxxxx
													MWG_00004964	RA	S	xxxxxx_S_Pxxxxx
													MWG_00004993	RA	S	xxxRxx_S_xxxxxx
													MWG_00004996	RA	S	xxxxxx_S_xDxxxx
													MWG_00004996	RA	S	xxxRSx_S_xxxxxx
													MWG_00005001	RA	S	xxxSxx_S_xxxxxx
													MWG_00005001	RA	S	xxxRxx_S_xxxxxx
													MWG_00005001	RA	S	xxxRxx_S_xxxxxx
													MWG_00005010	RA	S	xxxxSx_S_xxxxxx
													MWG_00005010	RA	S	xxxxxD_S_xxxxxx
													MWG_00005010	RA	S	xxxxxx_S_xExxxx
													MWG_00005010	RA	S	xxxxSx_S_xxxxxx
													MWG_00005010	RA	S	xxxRxx_S_xxxxxx
													MWG_00005011	RA	S	xxxxxx_S_DxExxx
													MWG_00005011	RA	S	xxxRSx_S_xxxxxx
													MWG_00005012	RA	S	xxxxxx_S_PRxxxx
													MWG_00005012	RA	S	xxxxxx_S_xRxxxx
													MWG_00005023	RA	S	xxxxxx_S_xGxxxx
													MWG_00005023	RA	S	xxxxxG_S_xxxxxx
													MWG_00005023	RA	S	xxxxRx_S_xExxxx
													MWG_00005025	RA	S	xxxxxx_S_Pxxxxx
													MWG_00005025	RA	S	xxxxxD_S_xxxxxx
													MWG_00005027	RA	S	xxxRxx_S_xxxxxx
													MWG_00005046	RA	S	xxxxxx_S_PxKxxx
													MWG_00005046	RA	S	xxxxSx_S_xxxxxx
													MWG_00005050	RA	S	xxxxxx_S_xDExxx
													MWG_00005050	RA	T	xxxxxx_T_xxExxx
													MWG_00005050	RA	S	xxxxxx_S_PRxxxx
													MWG_00005060	RA	S	xxxxxx_S_DxExxx
													MWG_00005060	RA	S	xxxxxx_S_DxDxxx
													MWG_00005060	RA	S	xxxxxx_S_DxDxxx
													MWG_00005060	RA	S	xKxxxx_S_Pxxxxx
													MWG_00005060	RA	S	xxxxxx_S_ExExxx
													MWG_00005060	RA	S	xxxxxx_S_xDxxxx
													MWG_00005060	RA	S	xxxxxx_S_PxRxxx
													MWG_00005060	RA	S	xxxxxx_S_DxExxx
													MWG_00005060	RA	S	xxxxxx_S_xDxxxx
													MWG_00005060	RA	S	xxxxSx_S_xxxxxx
													MWG_00005060	RA	S	xxxxxR_S_Pxxxxx
													MWG_00005063	RA	S	xxxxxx_S_xPxxxx
													MWG_00005063	RA	S	xxxxxx_S_xPxxxx
													MWG_00005063	RA	S	xxxxxx_S_Pxxxxx
													MWG_00005073	RA	S	xxxxxx_S_Pxxxxx
													MWG_00005079	RA	S	xxxxxx_S_xDxxxx
													MWG_00005079	RA	S	xxxxxx_S_xGxxxx
													MWG_00005080	RA	S	xxxxxx_S_xxGxxx
													MWG_00005080	RA	T	xxxxPx_T_Pxxxxx
													MWG_00005087	RA	S	xxxRxx_S_Pxxxxx
													MWG_00005087	RA	T	xxxxxx_T_PxRxxx
													MWG_00005087	RA	S	xxxxxx_S_PRxxxx
													MWG_00005087	RA	S	xxxxxx_S_PxRxxx
													MWG_00005093	RA	S	xxxxxG_S_xxxxxx
													MWG_00005108	RA	S	xKxxxx_S_Pxxxxx
													MWG_00005109	RA	S	xxxxxx_S_Dxxxxx
													MWG_00005110	RA	S	xMxRxx_S_xxxxxx
													MWG_00005110	RA	S	xxxxxG_S_Fxxxxx
													MWG_00005110	RA	S	xxxRSx_S_xxxxxx
													MWG_00005114	RA	S	xxxxxx_S_PxKxxx
													MWG_00005125	RA	S	xxxxPx_S_Pxxxxx
													MWG_00005125	RA	S	xxxxxx_S_PKxxxx
													MWG_00005125	RA	S	xxxKxx_S_Pxxxxx
													MWG_00005125	RA	S	xxxRxx_S_xExxxx
													MWG_00033021	RA	S	xxxRxx_S_xExxxx
													MWG_00005125	RA	S	xxxxxx_S_ExDxxx
													MWG_00005125	RA	S	xxxxSx_S_Fxxxxx
													MWG_00005125	RA	S	xxxxxx_S_PxxxRx
													MWG_00005131	RA	S	xxxxxG_S_xxxxxx
													MWG_00005131	RA	S	xxxxSx_S_xxxxxx
													MWG_00005131	RA	S	xxxxSx_S_xxxxxx
													MWG_00005137	RA	S	xxxxxG_S_Dxxxxx
													MWG_00005137	RA	S	xxxSxx_S_xxxxxx
													MWG_00005137	RA	S	xxxxSx_S_xxxxxx
													MWG_00005155	RA	S	xxxxxx_S_PRxxxx
													MWG_00005156	RA	S	xxxRxx_S_xxxxxx
													MWG_00005158	RA	S	xxxxxG_S_xxxxxx
													MWG_00005158	RA	S	xxxxxx_S_PRxxxx
													MWG_00005158	RA	S	xxxKxx_S_Pxxxxx
													MWG_00005173	RA	S	xxxxxx_S_DxDExx
													MWG_00005185	RA	T	xxxxxx_T_Pxxxxx
													MWG_00005185	RA	S	xxxxxx_S_PxxxRx
													MWG_00005185	RA	S	xxxRxx_S_xxxxxx
													MWG_00005188	RA	T	xxxxPx_T_Pxxxxx
													MWG_00005208	RA	S	xxxxxx_S_PKxxxx
													MWG_00005216	RA	S	xxxxxx_S_Pxxxxx
													MWG_00005240	RA	T	xxxxxx_T_PRxxxx
													MWG_00005240	RA	S	xxxxxx_S_Pxxxxx
													MWG_00005265	RA	S	xxxxxR_S_Pxxxxx
													MWG_00005273	RA	S	xxxxxx_S_xDxxxx
													MWG_00005275	RA	S	xxxxxG_S_Pxxxxx
													MWG_00005280	RA	S	xxxxxx_S_PxNxxx
													MWG_00005280	RA	S	xxxxxx_S_xDxxxx
													MWG_00005284	RA	S	xxxxxx_S_xRxxxx
													MWG_00005285	RA	S	xxxxPx_S_Pxxxxx
													MWG_00005285	RA	S	xxxxxD_S_xxxxxx
													MWG_00005290	RA	S	xxxxxx_S_ExExxx
													MWG_00005293	RA	S	xxxxxx_S_xGxxxx
													MWG_00005294	RA	S	xxxRxx_S_xDxxxx
													MWG_00005294	RA	S	xxxxxx_S_xDxxxx
													MWG_00005296	RA	S	xxxxxx_S_xDxxxx
													MWG_00005299	RA	S	xxxxxx_S_Dxxxxx
													MWG_00005308	RA	S	xxxxxG_S_Fxxxxx
													MWG_00005308	RA	S	xxxxxx_S_xRxxxx
													MWG_00005314	RA	S	xLxRxx_S_xxxxxx
													MWG_00005318	RA	S	xxxxPx_S_Pxxxxx
													MWG_00005330	RA	S	xxxxSx_S_xxxxxx
													MWG_00005334	RA	S	xxxRxx_S_xxxxxx
													MWG_00005334	RA	S	xxxxxx_S_xxGxxx
													MWG_00005334	RA	S	xxxxxG_S_xxxxxx
													MWG_00005343	RA	S	xxxxxx_S_xDxxxx
													MWG_00005344	RA	S	xxxRxx_S_xxxxxx
													MWG_00005344	RA	S	xxxxxG_S_Pxxxxx
													MWG_00005344	RA	S	xxxxxx_S_xRxxxx
													MWG_00005344	RA	S	xxxSxx_S_xxxxxx
													MWG_00005344	RA	S	xxxxxx_S_xxGxxx
													MWG_00005344	RA	S	xxxxxx_S_PxRxxx
													MWG_00005351	RA	S	xxxxxx_S_xRxxxx
													MWG_00005356	RA	S	xxxxxx_S_ExDxxx
													MWG_00005356	RA	T	xxxxxx_T_Pxxxxx
													MWG_00005356	RA	S	xxxxSx_S_Fxxxxx
													MWG_00005356	RA	S	xxxxSx_S_Fxxxxx
													MWG_00005356	RA	S	xxxxSx_S_Fxxxxx
													MWG_00005356	RA	S	xxxxSx_S_Fxxxxx
													MWG_00005356	RA	S	xxxRSx_S_xxxxxx
													MWG_00005358	RA	S	xxxxxx_S_Pxxxxx
													MWG_00005366	RA	S	xxxxxx_S_Pxxxxx
													MWG_00005374	RA	S	xxxRSx_S_xxxxxx
													MWG_00005388	RA	S	xxxSxx_S_xxxxxx
													MWG_00005394	RA	S	xxxxxG_S_xxxxxx
													MWG_00005398	RA	T	xxxxxx_T_Pxxxxx
													MWG_00005398	RA	S	xxxxxx_S_xRxxxx
													MWG_00005398	RA	S	xxxRxx_S_Pxxxxx
													MWG_00005407	RA	S	xxxxPx_S_Pxxxxx
													MWG_00005409	RA	T	xxxxxx_T_DxDxxx
													MWG_00005411	RA	S	xxxxxG_S_Pxxxxx
													MWG_00005424	RA	S	xxxxSx_S_xxxxxx
													MWG_00005430	RA	S	xxxRxx_S_xDxxxx
													MWG_00005430	RA	S	xxxxxR_S_Pxxxxx
													MWG_00005430	RA	S	xxxxxx_S_xGxxxx
													MWG_00005430	RA	T	xxxxxR_T_Pxxxxx
													MWG_00005431	RA	S	xxxRxx_S_xDxxxx
													MWG_00005431	RA	S	xxxRxx_S_xxxxxx
													MWG_00005431	RA	S	xxxxxx_S_ExDxxx
													MWG_00005431	RA	S	xxxxxx_S_ExDxxx
													MWG_00005440	RA	S	xxxRxx_S_xxxxxx
													MWG_00011390	RA	S	xxxRxx_S_xxxxxx
													MWG_00005440	RA	S	xxxxxG_S_Dxxxxx
													MWG_00005447	RA	S	xxxxxD_S_xxxxxx
													MWG_00005447	RA	S	xxxxxx_S_Pxxxxx
													MWG_00005450	RA	S	xxxxxx_S_Dxxxxx
													MWG_00005463	RA	T	xxxxxR_T_Pxxxxx
													MWG_00005463	RA	S	xxxRSx_S_xxxxxx
													MWG_00005474	RA	S	xxxRxx_S_xxxxxx
													MWG_00005475	RA	S	xxxxxx_S_PRxxxx
													MWG_00005484	RA	S	xxxxSx_S_xxxxxx
													MWG_00005490	RA	S	xxxxxx_S_Pxxxxx
													MWG_00005494	RA	S	xxxxxx_S_DxExxx
													MWG_00005494	RA	S	xxxxSx_S_xxxxxx
													MWG_00005494	RA	S	xxxxxx_S_Dxxxxx
													MWG_00005496	RA	S	xxxxxx_S_Pxxxxx
													MWG_00005496	RA	S	xxxxxx_S_PxRxxx
													MWG_00005496	RA	S	xxxxxR_S_Pxxxxx
													MWG_00005496	RA	S	xxxxxR_S_Pxxxxx
													MWG_00005506	RA	S	xxxxSx_S_xxxxxx
													MWG_00005507	RA	S	xxxxxG_S_Fxxxxx
													MWG_00005508	RA	S	xKxxxx_S_Pxxxxx
													MWG_00005508	RA	S	xxxxxx_S_xGxxxx
													MWG_00005509	RA	S	xxxxxx_S_xGxxxx
													MWG_00005509	RA	S	xKxxxx_S_Pxxxxx
													MWG_00005509	RA	S	xxxKSx_S_xxxxxx
													MWG_00005515	RA	S	xxxRxx_S_xDxxxx
													MWG_00005515	RA	S	xxxxxx_S_Dxxxxx
													MWG_00005517	RA	S	xxxxxx_S_DxDExx
													MWG_00005523	RA	S	xxxxxx_S_PKxxxx
													MWG_00005533	RA	S	xxxxSx_S_xxxxxx
													MWG_00005543	RA	S	xxxxxx_S_PxRxxx
													MWG_00005543	RA	S	xxxxxx_S_PxxxRx
													MWG_00005546	RA	S	xxxxxD_S_DxExxx
													MWG_00005553	RA	S	xxxxxx_S_xxGxxx
													MWG_00005553	RA	S	xxxxxx_S_Pxxxxx
													MWG_00005553	RA	S	xxxSxx_S_xxxxxx
													MWG_00005555	RA	S	xxxxxx_S_PxNxxx
													MWG_00005555	RA	S	xxxxxR_S_Pxxxxx
													MWG_00005555	RA	S	xLxRSx_S_xxxxxx
													MWG_00005555	RA	S	xxxRSx_S_xxxxxx
													MWG_00005560	RA	S	xxxxxx_S_Pxxxxx
													MWG_00005570	RA	T	xxxxxx_T_PxRxxx
													MWG_00005571	RA	S	xxxxxx_S_PxxxRx
													MWG_00005571	RA	T	xxxxxx_T_Pxxxxx
													MWG_00005590	RA	S	xxxRxx_S_xxxxxx
													MWG_00005590	RA	S	xxxxxx_S_PxRxxx
													MWG_00005590	RA	S	xxxRSx_S_xxxxxx
													MWG_00005590	RA	S	xxxRSx_S_xxxxxx
													MWG_00005590	RA	S	xxxRxx_S_Pxxxxx
													MWG_00005595	RA	S	xxxxxG_S_xxxxxx
													MWG_00005607	RA	S	xxxxxx_S_PxNxxx
													MWG_00005607	RA	S	xxxxxx_S_PxKxxx
													MWG_00011672	RA	S	xxxxxx_S_PxKxxx
													MWG_00031033	RA	S	xxxxxx_S_PxKxxx
													MWG_00005612	RA	S	xxxRxx_S_xxxxxx
													MWG_00005612	RA	S	xxxxxG_S_xxxxxx
													MWG_00005654	RA	S	xxxxxx_S_DxDxxx
													MWG_00005657	RA	S	xxxxxx_S_PxRxxx
													MWG_00005657	RA	S	xxxxSx_S_xxxxxx
													MWG_00005657	RA	S	xxxRxx_S_Pxxxxx
													MWG_00005657	RA	S	xxxxxx_S_PRxxxx
													MWG_00005667	RA	S	xxxRxx_S_xExxxx
													MWG_00005669	RA	S	xxxRSx_S_xxxxxx
													MWG_00005704	RA	S	xxxxxG_S_xxxxxx
													MWG_00005704	RA	S	xxxxxx_S_xDxxxx
													MWG_00005704	RA	S	xxxxxx_S_PKxxxx
													MWG_00005704	RA	S	xxxxxx_S_PxKxxx
													MWG_00005704	RA	S	xxxxPx_S_Pxxxxx
													MWG_00005704	RA	T	xxxxxx_T_Pxxxxx
													MWG_00005704	RA	S	xxxxxx_S_PxKxxx
													MWG_00005704	RA	S	xxxxSx_S_xxxxxx
													MWG_00005704	RA	S	xxxxxx_S_xExxxx
													MWG_00005725	RA	S	xxxxxx_S_PxRxxx
													MWG_00005726	RA	S	xLxRxx_S_xxxxxx
													MWG_00005726	RA	S	xxxxxx_S_PRxxxx
													MWG_00005729	RA	T	xxxxxx_T_PRxxxx
													MWG_00005729	RA	S	xLxKxx_S_xxxxxx
													MWG_00005729	RA	S	xLxRxx_S_xxxxxx
													MWG_00011813	RA	S	xLxRxx_S_xxxxxx
													MWG_00005729	RA	S	xxxRxx_S_xxxxxx
													MWG_00011813	RA	S	xxxRxx_S_xxxxxx
													MWG_00005740	RA	S	xxxRSx_S_xxxxxx
													MWG_00011819	RA	S	xxxRSx_S_xxxxxx
													MWG_00005740	RA	T	xxxxxx_T_xxExxx
													MWG_00005755	RA	S	xxxxxx_S_xDxxxx
													MWG_00005774	RA	S	xxxxxR_S_Pxxxxx
													MWG_00005775	RA	S	xxxxxx_S_Pxxxxx
													MWG_00005775	RA	S	xxxxxG_S_xxxxxx
													MWG_00005775	RA	S	xxxRxx_S_xxxxxx
													MWG_00005775	RA	T	xxxRxx_T_xxxxxx
													MWG_00005775	RA	S	xxxRxx_S_xxxxxx
													MWG_00005775	RA	S	xxxxxx_S_PxRxxx
													MWG_00005778	RA	S	xxxxxR_S_Pxxxxx
													MWG_00005778	RA	S	xKxxxx_S_Pxxxxx
													MWG_00005782	RA	S	xxxxxx_S_PxRxxx
													MWG_00005786	RA	S	xxxxxx_S_xDxxxx
													MWG_00005786	RA	S	xxxxxx_S_xDExxx
													MWG_00005786	RA	S	xxxxSx_S_xxxxxx
													MWG_00005786	RA	S	xxxSxx_S_xxxxxx
													MWG_00005786	RA	S	xxxxxx_S_Pxxxxx
													MWG_00005786	RA	S	xLxKxx_S_xxxxxx
													MWG_00005794	RA	S	xxxRxx_S_xxxxxx
													MWG_00005804	RA	S	xxxxxx_S_xDxxxx
													MWG_00005804	RA	S	xxxxxx_S_xxGxxx
													MWG_00005815	RA	S	xxxxxx_S_Pxxxxx
													MWG_00005822	RA	T	xxxxxx_T_PxRxxx
													MWG_00005826	RA	T	xxxxxx_T_xxExxx
													MWG_00005881	RA	S	xxxxxx_S_PxxxRx
													MWG_00005881	RA	S	xLxRxx_S_xxxxxx
													MWG_00005881	RA	S	xLxRSx_S_xxxxxx
													MWG_00005881	RA	S	xLxRxx_S_xxxxxx
													MWG_00005881	RA	S	xxxRTx_S_xxxxxx
													MWG_00005927	RA	S	xxxxxx_S_Dxxxxx
													MWG_00005984	RA	S	xxxxxx_S_Pxxxxx
													MWG_00005984	RA	S	xxxSxx_S_xxxxxx
													MWG_00005988	RA	S	xxxxSx_S_xxxxxx
													MWG_00005988	RA	S	xxxxxx_S_PxKxxx
													MWG_00005988	RA	S	xxxxxG_S_xxxxxx
													MWG_00005988	RA	S	xxxxSx_S_xxxxxx
													MWG_00006001	RA	S	xxxxxx_S_xRxxxx
													MWG_00006001	RA	S	xxxSxx_S_xxxxxx
													MWG_00006010	RA	S	xxxxxx_S_PxKxxx
													MWG_00006048	RA	S	xxxxxx_S_xDxxxx
													MWG_00006050	RA	S	xxxxxx_S_xRxxxx
													MWG_00006062	RA	T	xxxxPx_T_Pxxxxx
													MWG_00006151	RA	S	xxxxxx_S_DxExxx
													MWG_00006157	RA	S	xxxxxx_S_Pxxxxx
													MWG_00006171	RA	S	xxxxxx_S_Pxxxxx
													MWG_00006171	RA	S	xxxxxG_S_xxxxxx
													MWG_00006171	RA	S	xxxxxx_S_DDExxx
													MWG_00006171	RA	S	xxxxxx_S_DxExxx
													MWG_00006171	RA	S	xxxxxx_S_DxExxx
													MWG_00006245	RA	S	xxxxxG_S_xxxxxx
													MWG_00006269	RA	S	xxxxxD_S_DxExxx
													MWG_00006291	RA	S	xxxxxx_S_xxGxxx
													MWG_00006304	RA	S	xLxRSx_S_xxxxxx
													MWG_00006304	RA	S	xxxxxG_S_xxxxxx
													MWG_00006305	RA	S	xxxRxx_S_Pxxxxx
													MWG_00006305	RA	S	xxxxxx_S_xExxxx
													MWG_00006317	RA	S	xxxxxG_S_xxxxxx
													MWG_00006317	RA	S	xxxxxx_S_xExxxx
													MWG_00006335	RA	S	xxxRxx_S_xxxxxx
													MWG_00006344	RA	S	xxxxxx_S_PRxxxx
													MWG_00006344	RA	S	xMxRxx_S_xxxxxx
													MWG_00018511	RA	S	xMxRxx_S_xxxxxx
													MWG_00006344	RA	S	xLxRQx_S_xxxxxx
													MWG_00018511	RA	S	xLxRQx_S_xxxxxx
													MWG_00006349	RA	S	xxxRxx_S_xDxxxx
													MWG_00006364	RA	S	xxxRxx_S_xxxxxx
													MWG_00006364	RA	S	xxxRTx_S_xxxxxx
													MWG_00006367	RA	S	xxxxxx_S_Pxxxxx
													MWG_00006376	RA	S	xxxxxx_S_PxKxxx
													MWG_00006376	RA	S	xxxxSx_S_xxxxxx
													MWG_00006385	RA	S	xxxxxG_S_xxxxxx
													MWG_00006388	RA	S	xxxRxx_S_xxxxxx
													MWG_00006388	RA	T	xxxxxR_T_Pxxxxx
													MWG_00006388	RA	S	xxxxxx_S_PxRxxx
													MWG_00006399	RA	S	xxxxxx_S_xDxxxx
													MWG_00006399	RA	S	xxxxxx_S_Pxxxxx
													MWG_00006430	RA	S	xxxRxx_S_Pxxxxx
													MWG_00006430	RA	S	xxxSxx_S_xxxxxx
													MWG_00006430	RA	S	xxxxxx_S_DxDxxx
													MWG_00006430	RA	S	xxxxxx_S_Pxxxxx
													MWG_00006439	RA	S	xxxxPx_S_Pxxxxx
													MWG_00006458	RA	S	xxxxxx_S_DxDxxx
													MWG_00006458	RA	S	xxxxxG_S_xxxxxx
													MWG_00006460	RA	S	xxxxxR_S_Pxxxxx
													MWG_00006462	RA	S	xxxxxD_S_xxxxxx
													MWG_00006462	RA	S	xxxxxx_S_xRxxxx
													MWG_00006469	RA	S	xxxxxx_S_xGxxxx
													MWG_00006469	RA	S	xxxxxx_S_xDxxxx
													MWG_00006469	RA	S	xxxxSx_S_xxxxxx
													MWG_00006469	RA	S	xxxxxx_S_ExDxxx
													MWG_00006469	RA	S	xxxxxG_S_xxxxxx
													MWG_00006469	RA	S	xxxxxx_S_xxGxxx
													MWG_00006495	RA	S	xxxxxx_S_Pxxxxx
													MWG_00006508	RA	S	xxxxxx_S_Dxxxxx
													MWG_00006508	RA	S	xxxxxG_S_xxxxxx
													MWG_00006508	RA	S	xxxxxx_S_xGxxxx
													MWG_00006508	RA	S	xxxxxx_S_PxNxxx
													MWG_00006508	RA	T	xxxxxx_T_Pxxxxx
													MWG_00006510	RA	S	xxxSxx_S_xxxxxx
													MWG_00006510	RA	S	xxxxxD_S_xxxxxx
													MWG_00006514	RA	S	xxxRxx_S_xExxxx
													MWG_00006514	RA	S	xxxxxG_S_Fxxxxx
													MWG_00006514	RA	S	xxxxxx_S_xGxxxx
													MWG_00006523	RA	S	xxxxxx_S_PxRxxx
													MWG_00006523	RA	S	xxxxSx_S_Fxxxxx
													MWG_00006523	RA	S	xxxxxx_S_Pxxxxx
													MWG_00006527	RA	T	xxxxxR_T_Pxxxxx
													MWG_00006537	RA	S	xxxxxx_S_Pxxxxx
													MWG_00006539	RA	S	xLxRxx_S_xxxxxx
													MWG_00006539	RA	S	xxxxxx_S_Pxxxxx
													MWG_00006555	RA	S	xxxxxD_S_DxExxx
													MWG_00006555	RA	S	xLxRQx_S_xxxxxx
													MWG_00006555	RA	S	xxxxxx_S_DxDxxx
													MWG_00006555	RA	S	xxxxxx_S_xExxxx
													MWG_00006597	RA	S	xxxRxx_S_Pxxxxx
													MWG_00006598	RA	S	xxxxxx_S_Pxxxxx
													MWG_00006607	RA	S	xxxxxG_S_Dxxxxx
													MWG_00006626	RA	S	xxxxxG_S_xxxxxx
													MWG_00006631	RA	S	xxxxSx_S_xxxxxx
													MWG_00006632	RA	S	xxxxSx_S_Fxxxxx
													MWG_00006635	RA	S	xxxxxG_S_xxxxxx
													MWG_00006645	RA	S	xxxxxx_S_xxGxxx
													MWG_00006645	RA	S	xxxxxx_S_ExDxxx
													MWG_00006645	RA	S	xxxxxD_S_xxxxxx
													MWG_00006645	RA	S	xxxxxx_S_Pxxxxx
													MWG_00006645	RA	S	xxxxxD_S_xExxxx
													MWG_00006646	RA	S	xxxxRx_S_xExxxx
													MWG_00006646	RA	T	xxxxxx_T_xxExxx
													MWG_00006646	RA	S	xxxxxx_S_xDxxxx
													MWG_00006646	RA	S	xxxxxx_S_DxExxx
													MWG_00006646	RA	T	xxxxxx_T_xxExxx
													MWG_00006651	RA	S	xxxxxG_S_xxxxxx
													MWG_00006654	RA	S	xxxxSx_S_Fxxxxx
													MWG_00006654	RA	S	xxxxxx_S_DDExxx
													MWG_00006654	RA	S	xxxxxx_S_xRxxxx
													MWG_00006654	RA	S	xxxxRx_S_xExxxx
													MWG_00006662	RA	S	xxxxSx_S_xxxxxx
													MWG_00006665	RA	S	xxxxxD_S_xxxxxx
													MWG_00006665	RA	T	xxxxxx_T_PxRxxx
													MWG_00006677	RA	S	xxxxxx_S_xDxxxx
													MWG_00006677	RA	S	xxxxxD_S_xExxxx
													MWG_00006683	RA	S	xxxxxx_S_xExxxx
													MWG_00029458	RA	S	xxxxxx_S_xExxxx
													MWG_00006683	RA	S	xxxxxx_S_Pxxxxx
													MWG_00006687	RA	S	xxxxSx_S_xxxxxx
													MWG_00006688	RA	S	xxxxxx_S_Pxxxxx
													MWG_00006692	RA	S	xxxxxx_S_Pxxxxx
													MWG_00006692	RA	S	xxxxxG_S_Pxxxxx
													MWG_00006692	RA	S	xxxRxx_S_xDxxxx
													MWG_00006692	RA	S	xxxKSx_S_xxxxxx
													MWG_00006692	RA	S	xxxxPx_S_Pxxxxx
													MWG_00006699	RA	S	xxxxxx_S_xxGxxx
													MWG_00006706	RA	S	xxxxxG_S_xxxxxx
													MWG_00006717	RA	S	xxxxxx_S_xDxxxx
													MWG_00006717	RA	S	xxxxxR_S_Pxxxxx
													MWG_00006717	RA	T	xxxxxx_T_PxRxxx
													MWG_00006724	RA	S	xxxxxG_S_Dxxxxx
													MWG_00006724	RA	S	xxxRxx_S_Pxxxxx
													MWG_00006732	RA	S	xxxxxx_S_xxGxxx
													MWG_00006739	RA	S	xxxxxx_S_DxDxxx
													MWG_00006740	RA	S	xxxxPx_S_Pxxxxx
													MWG_00006742	RA	S	xxxxxG_S_xxxxxx
													MWG_00006744	RA	S	xxxRxx_S_xDxxxx
													MWG_00006753	RA	S	xxxxxx_S_DDExxx
													MWG_00006757	RA	S	xxxxSx_S_xxxxxx
													MWG_00006758	RA	S	xxxxxx_S_DxExxx
													MWG_00006758	RA	S	xxxxxx_S_xDxxxx
													MWG_00006761	RA	S	xxxxxx_S_PKxxxx
													MWG_00006767	RA	S	xxxxxG_S_xxxxxx
													MWG_00006767	RA	S	xLxRxx_S_xxxxxx
													MWG_00006773	RA	S	xxxxxG_S_Pxxxxx
													MWG_00006773	RA	S	xxxxxx_S_xExxxx
													MWG_00006773	RA	S	xxxRxx_S_xExxxx
													MWG_00006773	RA	S	xxxxxx_S_ExDxxx
													MWG_00006773	RA	S	xxxxxx_S_xDxxxx
													MWG_00006777	RA	S	xxxxxx_S_xExxxx
													MWG_00006790	RA	S	xxxxxD_S_DxExxx
													MWG_00006822	RA	S	xxxxxx_S_Pxxxxx
													MWG_00006822	RA	S	xxxSxx_S_xxxxxx
													MWG_00006822	RA	S	xxxxxG_S_xxxxxx
													MWG_00006822	RA	S	xxxxxx_S_Pxxxxx
													MWG_00006822	RA	S	xxxxxx_S_Pxxxxx
													MWG_00006825	RA	T	xxxxxx_T_Pxxxxx
													MWG_00006825	RA	T	xxxxxx_T_DxDxxx
													MWG_00006826	RA	S	xxxxxx_S_xDxxxx
													MWG_00006834	RA	S	xxxxxG_S_xxxxxx
													MWG_00006844	RA	S	xxxRxx_S_xxxxxx
													MWG_00006851	RA	S	xxxxxx_S_xGxxxx
													MWG_00006851	RA	S	xxxxxx_S_PxNxxx
													MWG_00006862	RA	S	xxxRxx_S_xxxxxx
													MWG_00006862	RA	S	xxxxxD_S_xxxxxx
													MWG_00007045	RA	S	xxxxxD_S_xxxxxx
													MWG_00006866	RA	S	xxxRxx_S_xxxxxx
													MWG_00006877	RA	S	xxxxxx_S_Pxxxxx
													MWG_00006877	RA	S	xxxxPx_S_Pxxxxx
													MWG_00006888	RA	S	xxxRxx_S_xxxxxx
													MWG_00006888	RA	S	xxxxxG_S_xxxxxx
													MWG_00006889	RA	T	xxxxxR_T_Pxxxxx
													MWG_00006889	RA	S	xxxxxx_S_Pxxxxx
													MWG_00006906	RA	S	xxxxxx_S_PKxxxx
													MWG_00006910	RA	S	xxxxxx_S_DxExxx
													MWG_00006910	RA	S	xxxxxx_S_PxNxxx
													MWG_00006910	RA	S	xxxxxR_S_Pxxxxx
													MWG_00006914	RA	S	xxxxxx_S_Pxxxxx
													MWG_00006917	RA	S	xxxxxx_S_xGxxxx
													MWG_00006917	RA	S	xxxxxG_S_Pxxxxx
													MWG_00006936	RA	S	xxxxxx_S_PxRxxx
													MWG_00006937	RA	S	xxxxxx_S_xDxxxx
													MWG_00006943	RA	S	xxxxxx_S_Pxxxxx
													MWG_00006956	RA	S	xxxxxG_S_xxxxxx
													MWG_00006962	RA	S	xLxKxx_S_xxxxxx
													MWG_00006966	RA	S	xxxRxx_S_xxxxxx
													MWG_00006967	RA	S	xxxxxx_S_DxExxx
													MWG_00006974	RA	S	xLxRxx_S_xxxxxx
													MWG_00006979	RA	S	xxxxSx_S_Fxxxxx
													MWG_00006992	RA	S	xxxxxx_S_xGxxxx
													MWG_00006994	RA	S	xxxxxx_S_xxGxxx
													MWG_00007024	RA	S	xxxxxx_S_xPxxxx
													MWG_00007024	RA	S	xxxRTx_S_xxxxxx
													MWG_00007026	RA	S	xxxxxR_S_Pxxxxx
													MWG_00007033	RA	S	xxxxxG_S_xxxxxx
													MWG_00007033	RA	S	xxxxxx_S_xDxxxx
													MWG_00007033	RA	S	xMxRxx_S_xxxxxx
													MWG_00007033	RA	S	xKxxxx_S_Pxxxxx
													MWG_00007043	RA	S	xxxSxx_S_xxxxxx
													MWG_00007045	RA	S	xxxxxG_S_xxxxxx
													MWG_00007045	RA	T	xxxxxx_T_PxRxxx
													MWG_00007045	RA	S	xxxxxx_S_xxGxxx
													MWG_00007061	RA	S	xxxxxx_S_ExDxxx
													MWG_00007061	RA	S	xxxxxx_S_xPxxxx
													MWG_00007071	RA	S	xxxxxx_S_xxGxxx
													MWG_00007087	RA	S	xxxxSx_S_xxxxxx
													MWG_00007102	RA	S	xxxxPx_S_Pxxxxx
													MWG_00007120	RA	S	xxxxxG_S_xxxxxx
													MWG_00007124	RA	S	xxxxxx_S_xDxxxx
													MWG_00007135	RA	S	xxxKSx_S_xxxxxx
													MWG_00007148	RA	S	xxxxxx_S_PxRxxx
													MWG_00007148	RA	S	xxxxxx_S_Pxxxxx
													MWG_00007148	RA	T	xxxxxx_T_PRxxxx
													MWG_00007149	RA	S	xxxRxx_S_xxxxxx
													MWG_00007152	RA	S	xxxSxx_S_xxxxxx
													MWG_00013688	RA	S	xxxSxx_S_xxxxxx
													MWG_00007152	RA	S	xxxxxD_S_xExxxx
													MWG_00013688	RA	S	xxxxxD_S_xExxxx
													MWG_00007152	RA	S	xxxxxD_S_xxxxxx
													MWG_00007152	RA	S	xxxRSx_S_xxxxxx
													MWG_00007152	RA	S	xxxSxx_S_xxxxxx
													MWG_00007153	RA	S	xxxxxD_S_xxxxxx
													MWG_00007153	RA	S	xxxxxx_S_xExxxx
													MWG_00007153	RA	S	xxxxxx_S_PxNxxx
													MWG_00007158	RA	T	xxxxxx_T_PxRxxx
													MWG_00007168	RA	S	xxxxxD_S_xxxxxx
													MWG_00007168	RA	S	xxxxxG_S_Pxxxxx
													MWG_00007168	RA	S	xxxxSx_S_Fxxxxx
													MWG_00007168	RA	S	xxxxxx_S_Pxxxxx
													MWG_00007168	RA	S	xxxxxx_S_PxRxxx
													MWG_00007168	RA	S	xxxxxx_S_PxxxRx
													MWG_00007168	RA	S	xxxxSx_S_xxxxxx
													MWG_00007173	RA	S	xxxxSx_S_xxxxxx
													MWG_00007173	RA	T	xxxRxx_T_xxxxxx
													MWG_00007173	RA	S	xxxRxx_S_Pxxxxx
													MWG_00007195	RA	S	xxxxxx_S_xxGxxx
													MWG_00013590	RA	S	xxxxxx_S_xxGxxx
													MWG_00007195	RA	S	xxxxxx_S_xxGxxx
													MWG_00007224	RA	S	xxxxxG_S_xxxxxx
													MWG_00007229	RA	S	xxxxxx_S_PRxxxx
													MWG_00007229	RA	S	xLxRxx_S_xxxxxx
													MWG_00007266	RA	S	xxxxPx_S_Pxxxxx
													MWG_00007266	RA	S	xxxRxx_S_Pxxxxx
													MWG_00007266	RA	S	xxxxxx_S_xxGxxx
													MWG_00007266	RA	S	xxxxxx_S_xxGxxx
													MWG_00007287	RA	S	xxxxxx_S_Pxxxxx
													MWG_00007291	RA	S	xxxxxx_S_xExxxx
													MWG_00007294	RA	S	xxxxxx_S_xDxxxx
													MWG_00007310	RA	S	xxxxxx_S_PxKxxx
													MWG_00007310	RA	S	xxxxxx_S_PxRxxx
													MWG_00007319	RA	S	xxxxxG_S_xxxxxx
													MWG_00007322	RA	S	xxxxxx_S_xPxxxx
													MWG_00007322	RA	S	xxxxxD_S_xxxxxx
													MWG_00007341	RA	S	xxxxxx_S_Pxxxxx
													MWG_00007341	RA	S	xxxxxx_S_xDxxxx
													MWG_00007341	RA	S	xxxxxG_S_Pxxxxx
													MWG_00007341	RA	S	xxxRxx_S_Pxxxxx
													MWG_00007341	RA	S	xxxxSx_S_xxxxxx
													MWG_00007341	RA	S	xxxxxx_S_xDExxx
													MWG_00007356	RA	S	xxxxxx_S_xGxxxx
													MWG_00007357	RA	S	xxxRxx_S_xxxxxx
													MWG_00007359	RA	S	xxxRxx_S_Pxxxxx
													MWG_00007359	RA	S	xxxRxx_S_Pxxxxx
													MWG_00007360	RA	S	xxxxxx_S_PxxxRx
													MWG_00007367	RA	S	xxxxxx_S_DxExxx
													MWG_00007391	RA	S	xxxxxx_S_Pxxxxx
													MWG_00007391	RA	S	xxxxxx_S_Pxxxxx
													MWG_00007392	RA	S	xxxxxx_S_xDExxx
													MWG_00007399	RA	S	xxxxxx_S_xRxxxx
													MWG_00007399	RA	S	xxxRxx_S_xExxxx
													MWG_00007400	RA	S	xxxxxx_S_ExDxxx
													MWG_00007400	RA	S	xxxxxx_S_xxGxxx
													MWG_00007404	RA	S	xxxxxx_S_xPxxxx
													MWG_00007411	RA	T	xxxxxx_T_Pxxxxx
													MWG_00007411	RA	S	xxxSxx_S_xxxxxx
													MWG_00007416	RA	S	xxxxxx_S_DxExxx
													MWG_00007425	RA	S	xxxSxx_S_xxxxxx
													MWG_00007438	RA	S	xxxRxx_S_xxxxxx
													MWG_00007438	RA	S	xxxRxx_S_xxxxxx
													MWG_00007438	RA	S	xxxRxx_S_xxxxxx
													MWG_00007446	RA	S	xxxxxx_S_Pxxxxx
													MWG_00007446	RA	S	xxxxxx_S_PRxxxx
													MWG_00007446	RA	S	xxxxxx_S_PxRxxx
													MWG_00007446	RA	S	xxxxxx_S_Pxxxxx
													MWG_00007446	RA	S	xxxxxx_S_Pxxxxx
													MWG_00007446	RA	S	xxxxxx_S_PRxxxx
													MWG_00007449	RA	S	xxxxxD_S_DxExxx
													MWG_00007449	RA	S	xxxxxx_S_DxDxxx
													MWG_00007449	RA	S	xxxxSx_S_Fxxxxx
													MWG_00007450	RA	S	xxxxxx_S_xGxxxx
													MWG_00007456	RA	S	xxxxxx_S_PKxxxx
													MWG_00007468	RA	S	xxxxPx_S_Pxxxxx
													MWG_00007472	RA	S	xxxxxG_S_Fxxxxx
													MWG_00007478	RA	S	xxxxxx_S_PxRxxx
													MWG_00007480	RA	S	xxxRxx_S_xxxxxx
													MWG_00007481	RA	S	xxxxxx_S_Pxxxxx
													MWG_00007481	RA	S	xxxxxx_S_Pxxxxx
													MWG_00007489	RA	S	xxxxxx_S_xRxxxx
													MWG_00007491	RA	S	xxxxxx_S_xDxxxx
													MWG_00007491	RA	S	xxxxxx_S_Dxxxxx
													MWG_00007491	RA	S	xxxxxx_S_PRxxxx
													MWG_00007491	RA	S	xxxxxx_S_xxGxxx
													MWG_00007496	RA	S	xxxxxx_S_xDxxxx
													MWG_00007496	RA	S	xxxxxx_S_xRxxxx
													MWG_00007496	RA	S	xxxxxx_S_xDxxxx
													MWG_00007511	RA	S	xxxxxx_S_PxKxxx
													MWG_00007521	RA	S	xxxxxG_S_xxxxxx
													MWG_00007521	RA	S	xxxSxx_S_xxxxxx
													MWG_00007521	RA	S	xxxRSx_S_xxxxxx
													MWG_00007521	RA	S	xxxRSx_S_xxxxxx
													MWG_00007540	RA	S	xxxxxx_S_FSxxxx
													MWG_00007540	RA	S	xxxRSx_S_xxxxxx
													MWG_00007552	RA	S	xxxxxG_S_xxxxxx
													MWG_00007558	RA	S	xxxxxR_S_Pxxxxx
													MWG_00007572	RA	S	xxxRxx_S_Pxxxxx
													MWG_00007578	RA	T	xxxxxx_T_PxRxxx
													MWG_00007578	RA	S	xxxxxx_S_PxRxxx
													MWG_00007578	RA	S	xxxxxG_S_xxxxxx
													MWG_00007578	RA	T	xxxxxx_T_PxRxxx
													MWG_00007578	RA	S	xKxxxx_S_Pxxxxx
													MWG_00007578	RA	S	xxxxxx_S_PxxxRx
													MWG_00007578	RA	S	xxxRxx_S_xExxxx
													MWG_00007598	RA	S	xxxxxx_S_Pxxxxx
													MWG_00007605	RA	S	xxxxPx_S_Pxxxxx
													MWG_00007613	RA	S	xxxxxx_S_DxDxxx
													MWG_00007613	RA	S	xxxxxG_S_xxxxxx
													MWG_00007613	RA	S	xxxxxx_S_ExExxx
													MWG_00007613	RA	S	xxxRxx_S_Pxxxxx
													MWG_00007634	RA	T	xxxxPx_T_Pxxxxx
													MWG_00007634	RA	S	xxxxxx_S_Pxxxxx
													MWG_00007634	RA	S	xxxRTx_S_xxxxxx
													MWG_00007639	RA	S	xxxxxx_S_xDxxxx
													MWG_00007645	RA	S	xxxxPx_S_Pxxxxx
													MWG_00007647	RA	S	xxxxxx_S_Pxxxxx
													MWG_00007656	RA	S	xxxxPx_S_Pxxxxx
													MWG_00007656	RA	S	xxxSxx_S_xxxxxx
													MWG_00007682	RA	S	xxxxxx_S_xxGxxx
													MWG_00007682	RA	S	xxxxxx_S_xExxxx
													MWG_00007689	RA	S	xxxSxx_S_xxxxxx
													MWG_00007689	RA	S	xxxxSx_S_xxxxxx
													MWG_00007690	RA	S	xLxRSx_S_xxxxxx
													MWG_00007694	RA	S	xxxRxx_S_Pxxxxx
													MWG_00007694	RA	S	xxxxxG_S_Dxxxxx
													MWG_00007695	RA	S	xxxxxx_S_PxxxRx
													MWG_00007695	RA	S	xxxxxx_S_Pxxxxx
													MWG_00007702	RA	S	xxxRxx_S_Pxxxxx
													MWG_00007709	RA	T	xxxxxx_T_Pxxxxx
													MWG_00007724	RA	S	xxxxxx_S_xDExxx
													MWG_00007724	RA	S	xLxKxx_S_xxxxxx
													MWG_00007724	RA	S	xxxxPx_S_Pxxxxx
													MWG_00007724	RA	S	xxxxSx_S_xxxxxx
													MWG_00007724	RA	S	xLxKxx_S_xxxxxx
													MWG_00007724	RA	S	xKxxxx_S_Pxxxxx
													MWG_00007728	RA	T	xxxxxx_T_PRxxxx
													MWG_00007753	RA	T	xxxxxR_T_Pxxxxx
													MWG_00007759	RA	S	xxxRxx_S_xxxxxx
													MWG_00007759	RA	S	xxxxxx_S_PxxxRx
													MWG_00007763	RA	S	xxxxxG_S_xxxxxx
													MWG_00007763	RA	S	xxxxxx_S_PxxxRx
													MWG_00007767	RA	S	xxxxxx_S_PKxxxx
													MWG_00007772	RA	S	xLxRxx_S_xxxxxx
													MWG_00007772	RA	S	xLxRSx_S_xxxxxx
													MWG_00007777	RA	S	xxxxPx_S_Pxxxxx
													MWG_00007784	RA	S	xxxxxG_S_Fxxxxx
													MWG_00007786	RA	S	xxxxxx_S_xDxxxx
													MWG_00007787	RA	S	xxxRxx_S_Pxxxxx
													MWG_00007787	RA	S	xxxxxx_S_Pxxxxx
													MWG_00007787	RA	S	xxxxxx_S_Pxxxxx
													MWG_00007793	RA	S	xxxSxx_S_xxxxxx
													MWG_00007800	RA	S	xxxxxx_S_Pxxxxx
													MWG_00007800	RA	S	xxxRxx_S_xxxxxx
													MWG_00007800	RA	S	xxxxxx_S_xPxxxx
													MWG_00007800	RA	S	xxxRxx_S_xxxxxx
													MWG_00007800	RA	S	xxxRxx_S_xxxxxx
													MWG_00007800	RA	T	xxxxxR_T_Pxxxxx
													MWG_00007800	RA	S	xxxRxx_S_Pxxxxx
													MWG_00007800	RA	S	xxxRSx_S_xxxxxx
													MWG_00007800	RA	S	xxxxxx_S_PxxxRx
													MWG_00007800	RA	T	xxxRxx_T_Pxxxxx
													MWG_00007800	RA	S	xLxRxx_S_xxxxxx
													MWG_00007800	RA	S	xxxxSx_S_xxxxxx
													MWG_00007820	RA	S	xxxRxx_S_xDxxxx
													MWG_00007825	RA	S	xxxxxx_S_PKxxxx
													MWG_00007827	RA	S	xxxxSx_S_xxxxxx
													MWG_00007833	RA	S	xxxRxx_S_xxxxxx
													MWG_00007833	RA	S	xxxRxx_S_Pxxxxx
													MWG_00007833	RA	S	xxxxxx_S_PxKxxx
													MWG_00007841	RA	S	xxxxxD_S_xxxxxx
													MWG_00007854	RA	S	xxxxxR_S_Pxxxxx
													MWG_00007858	RA	S	xxxxxx_S_Pxxxxx
													MWG_00007865	RA	S	xxxxxx_S_ExDxxx
													MWG_00007865	RA	S	xxxxxD_S_xxxxxx
													MWG_00007865	RA	S	xxxSxx_S_xxxxxx
													MWG_00007885	RA	S	xxxxxx_S_Pxxxxx
													MWG_00007885	RA	S	xxxxxx_S_Pxxxxx
													MWG_00007900	RA	S	xxxSxx_S_xxxxxx
													MWG_00007900	RA	T	xxxxPx_T_Pxxxxx
													MWG_00007900	RA	S	xxxxxG_S_xxxxxx
													MWG_00007900	RA	S	xxxxxx_S_xPxxxx
													MWG_00007901	RA	S	xxxxxx_S_xxGxxx
													MWG_00007901	RA	S	xxxxxG_S_xxxxxx
													MWG_00007901	RA	S	xxxxSx_S_xxxxxx
													MWG_00007901	RA	S	xMxRxx_S_xxxxxx
													MWG_00007901	RA	S	xxxxxx_S_Pxxxxx
													MWG_00007901	RA	S	xxxxxG_S_xxxxxx
													MWG_00007901	RA	T	xxxxxx_T_PxRxxx
													MWG_00007903	RA	S	xxxxxx_S_PRxxxx
													MWG_00007905	RA	S	xxxxxx_S_xGxxxx
													MWG_00007923	RA	S	xxxRxx_S_xxxxxx
													MWG_00007963	RA	S	xxxRSx_S_xxxxxx
													MWG_00007982	RA	S	xxxxSx_S_xxxxxx
													MWG_00007983	RA	S	xxxxxx_S_ExExxx
													MWG_00008000	RA	S	xxxxxD_S_xxxxxx
													MWG_00008000	RA	S	xxxxxx_S_xDxxxx
													MWG_00008000	RA	S	xxxxxx_S_DxExxx
													MWG_00008000	RA	S	xxxxSx_S_xxxxxx
													MWG_00008000	RA	S	xxxxSx_S_xxxxxx
													MWG_00008001	RA	S	xxxxxx_S_PxRxxx
													MWG_00008001	RA	S	xLxRxx_S_xxxxxx
													MWG_00008004	RA	S	xxxxxx_S_xDxxxx
													MWG_00008004	RA	T	xxxxxx_T_DxDxxx
													MWG_00008006	RA	S	xxxxxx_S_xDxxxx
													MWG_00008012	RA	S	xxxxxx_S_PRxxxx
													MWG_00008012	RA	S	xxxxxx_S_xPxxxx
													MWG_00008018	RA	T	xxxxxx_T_PxRxxx
													MWG_00008019	RA	S	xxxRxx_S_Pxxxxx
													MWG_00008026	RA	S	xxxxPx_S_Pxxxxx
													MWG_00008028	RA	S	xxxRxx_S_Pxxxxx
													MWG_00008028	RA	S	xxxxxG_S_xxxxxx
													MWG_00008028	RA	S	xxxRxx_S_Pxxxxx
													MWG_00008028	RA	S	xxxxxx_S_PxxxRx
													MWG_00008028	RA	S	xxxRxx_S_Pxxxxx
													MWG_00008028	RA	S	xxxRxx_S_xExxxx
													MWG_00008032	RA	S	xxxxxx_S_PRxxxx
													MWG_00008032	RA	S	xxxxxx_S_PxRxxx
													MWG_00008032	RA	S	xxxxxG_S_xxxxxx
													MWG_00008032	RA	S	xxxxxx_S_xDxxxx
													MWG_00008032	RA	S	xxxxxG_S_Dxxxxx
													MWG_00008032	RA	S	xxxxxG_S_xxxxxx
													MWG_00008032	RA	S	xxxxxx_S_xxGxxx
													MWG_00008036	RA	T	xxxRxx_T_xxxxxx
													MWG_00008036	RA	S	xxxRxx_S_xxxxxx
													MWG_00008053	RA	S	xxxxxG_S_xxxxxx
													MWG_00008053	RA	S	xLxRxx_S_xxxxxx
													MWG_00008053	RA	S	xxxxxG_S_xxxxxx
													MWG_00008053	RA	S	xxxxxG_S_xxxxxx
													MWG_00008053	RA	S	xxxxxx_S_PKxxxx
													MWG_00008053	RA	S	xxxxxx_S_xGxxxx
													MWG_00008053	RA	S	xxxxxx_S_xGxxxx
													MWG_00008054	RA	S	xxxxxx_S_PRxxxx
													MWG_00008064	RA	S	xxxKxx_S_Pxxxxx
													MWG_00008079	RA	S	xxxxxx_S_ExExxx
													MWG_00008092	RA	S	xxxxxx_S_xExxxx
													MWG_00008114	RA	S	xxxxSx_S_xxxxxx
													MWG_00008116	RA	S	xxxxxG_S_xxxxxx
													MWG_00008116	RA	S	xxxxxx_S_PRxxxx
													MWG_00008117	RA	T	xxxRxx_T_xxxxxx
													MWG_00008120	RA	S	xxxxxx_S_DxDxxx
													MWG_00008124	RA	S	xxxxxx_S_xDxxxx
													MWG_00008124	RA	S	xxxxxx_S_DxDxxx
													MWG_00008134	RA	S	xxxRxx_S_xxxxxx
													MWG_00008174	RA	S	xxxxxx_S_PxRxxx
													MWG_00008184	RA	S	xxxxxx_S_Pxxxxx
													MWG_00008184	RA	S	xxxSxx_S_xxxxxx
													MWG_00008184	RA	S	xxxSxx_S_xxxxxx
													MWG_00008185	RA	S	xxxxPx_S_Pxxxxx
													MWG_00008185	RA	S	xxxxxx_S_PxRxxx
													MWG_00008200	RA	S	xxxxxx_S_Pxxxxx
													MWG_00008200	RA	S	xxxxSx_S_Fxxxxx
													MWG_00008200	RA	S	xxxxxD_S_DxExxx
													MWG_00008200	RA	S	xxxxPx_S_Pxxxxx
													MWG_00008200	RA	S	xxxxxG_S_xxxxxx
													MWG_00008205	RA	S	xLxRxx_S_xxxxxx
													MWG_00008225	RA	S	xxxxxG_S_xxxxxx
													MWG_00008225	RA	S	xxxxSx_S_xxxxxx
													MWG_00008233	RA	S	xxxxxx_S_xDExxx
													MWG_00008237	RA	S	xxxRxx_S_xxxxxx
													MWG_00008245	RA	S	xxxxxG_S_Pxxxxx
													MWG_00008245	RA	S	xxxxxx_S_PxRxxx
													MWG_00008248	RA	S	xxxxSx_S_xxxxxx
													MWG_00008248	RA	S	xLxRSx_S_xxxxxx
													MWG_00008253	RA	S	xxxRxx_S_xDxxxx
													MWG_00008282	RA	S	xxxxSx_S_xxxxxx
													MWG_00008285	RA	S	xxxRTx_S_xxxxxx
													MWG_00008297	RA	S	xxxxxG_S_xxxxxx
													MWG_00008333	RA	S	xxxxxx_S_PKxxxx
													MWG_00008333	RA	S	xKxxxx_S_Pxxxxx
													MWG_00008353	RA	S	xxxxRx_S_xExxxx
													MWG_00008353	RA	S	xxxRxx_S_xExxxx
													MWG_00008353	RA	S	xxxRxx_S_xExxxx
													MWG_00008353	RA	S	xxxxxx_S_xDxxxx
													MWG_00008354	RA	T	xxxxxx_T_xxExxx
													MWG_00008354	RA	S	xxxRxx_S_xxxxxx
													MWG_00008354	RA	S	xxxxSx_S_xxxxxx
													MWG_00008354	RA	S	xxxxxx_S_xxGxxx
													MWG_00008354	RA	T	xxxxxx_T_PRxxxx
													MWG_00008359	RA	S	xxxxxx_S_PxRxxx
													MWG_00008359	RA	S	xxxxxG_S_xxxxxx
													MWG_00008361	RA	S	xxxRxx_S_Pxxxxx
													MWG_00008361	RA	S	xxxxxx_S_xxGxxx
													MWG_00008361	RA	S	xxxxxx_S_PxRxxx
													MWG_00008361	RA	S	xxxxxG_S_xxxxxx
													MWG_00008362	RA	S	xxxxxG_S_xxxxxx
													MWG_00008361	RA	S	xxxxxx_S_xExxxx
													MWG_00008361	RA	S	xxxxxx_S_FSxxxx
													MWG_00008361	RA	S	xxxRSx_S_xxxxxx
													MWG_00008362	RA	S	xxxRSx_S_xxxxxx
													MWG_00008361	RA	S	xxxxxx_S_xxGxxx
													MWG_00008362	RA	S	xxxxxx_S_xxGxxx
													MWG_00008361	RA	S	xxxxxG_S_Fxxxxx
													MWG_00008362	RA	S	xxxxxG_S_Fxxxxx
													MWG_00008361	RA	S	xxxxxx_S_PRxxxx
													MWG_00008361	RA	S	xxxxxx_S_PxNxxx
													MWG_00008361	RA	S	xxxRSx_S_xxxxxx
													MWG_00008361	RA	S	xxxxxx_S_xDxxxx
													MWG_00008362	RA	S	xxxxxx_S_xDxxxx
													MWG_00008361	RA	S	xxxxPx_S_Pxxxxx
													MWG_00008362	RA	S	xxxxxx_S_xGxxxx
													MWG_00008362	RA	S	xxxxSx_S_xxxxxx
													MWG_00008362	RA	S	xxxxxx_S_PxRxxx
													MWG_00008362	RA	S	xxxxxx_S_PRxxxx
													MWG_00008362	RA	S	xxxxxx_S_xDxxxx
													MWG_00008362	RA	S	xxxxxx_S_xExxxx
													MWG_00008362	RA	S	xxxxxx_S_Pxxxxx
													MWG_00008362	RA	S	xxxxxx_S_PRxxxx
													MWG_00008362	RA	S	xxxxxx_S_xDxxxx
													MWG_00008366	RA	S	xxxRxx_S_Pxxxxx
													MWG_00008366	RA	S	xxxRxx_S_Pxxxxx
													MWG_00008366	RA	T	xxxxxx_T_PxRxxx
													MWG_00008371	RA	S	xxxxxx_S_DDExxx
													MWG_00008377	RA	S	xxxxxx_S_xGxxxx
													MWG_00008380	RA	S	xxxRxx_S_Pxxxxx
													MWG_00008382	RA	S	xxxxxx_S_PRxxxx
													MWG_00008382	RA	S	xxxxxG_S_xxxxxx
													MWG_00008382	RA	S	xLxRQx_S_xxxxxx
													MWG_00008382	RA	S	xxxxSx_S_xxxxxx
													MWG_00008382	RA	T	xxxxxx_T_PxRxxx
													MWG_00008398	RA	S	xxxRSx_S_xxxxxx
													MWG_00008404	RA	S	xxxRTx_S_xxxxxx
													MWG_00008420	RA	S	xxxxxx_S_Pxxxxx
													MWG_00008427	RA	S	xxxxxx_S_Pxxxxx
													MWG_00008427	RA	S	xxxxPx_S_Pxxxxx
													MWG_00008446	RA	S	xxxxxx_S_PxRxxx
													MWG_00008457	RA	S	xxxKxx_S_Pxxxxx
													MWG_00008469	RA	S	xxxxSx_S_xxxxxx
													MWG_00008479	RA	S	xxxxxx_S_DxDxxx
													MWG_00008498	RA	S	xxxRxx_S_xxxxxx
													MWG_00008506	RA	S	xxxRxx_S_xxxxxx
													MWG_00008506	RA	S	xxxxSx_S_xxxxxx
													MWG_00008506	RA	S	xxxxxx_S_PxKxxx
													MWG_00008507	RA	S	xxxxxG_S_xxxxxx
													MWG_00008507	RA	S	xxxxxG_S_xxxxxx
													MWG_00008508	RA	S	xxxxxG_S_Fxxxxx
													MWG_00008508	RA	S	xxxxSx_S_xxxxxx
													MWG_00008527	RA	S	xxxxxD_S_xxxxxx
													MWG_00008528	RA	S	xxxxxx_S_PRxxxx
													MWG_00008528	RA	S	xxxxxG_S_xxxxxx
													MWG_00008528	RA	T	xxxxxx_T_Pxxxxx
													MWG_00008528	RA	S	xxxxxx_S_xxGxxx
													MWG_00008528	RA	S	xxxxSx_S_xxxxxx
													MWG_00008528	RA	S	xxxxSx_S_xxxxxx
													MWG_00008541	RA	S	xLxRQx_S_xxxxxx
													MWG_00008541	RA	S	xLxRQx_S_xxxxxx
													MWG_00008541	RA	S	xLxRQx_S_xxxxxx
													MWG_00008541	RA	S	xLxRQx_S_xxxxxx
													MWG_00008541	RA	S	xLxRQx_S_xxxxxx
													MWG_00008542	RA	T	xxxxPx_T_Pxxxxx
													MWG_00008562	RA	S	xLxRxx_S_xxxxxx
													MWG_00008573	RA	S	xxxxxx_S_xDxxxx
													MWG_00008573	RA	T	xxxxxx_T_xxExxx
													MWG_00008586	RA	S	xxxxxD_S_xxxxxx
													MWG_00008586	RA	S	xxxxxx_S_xxGxxx
													MWG_00008586	RA	S	xxxxxx_S_xxGxxx
													MWG_00008586	RA	S	xxxRTx_S_xxxxxx
													MWG_00008587	RA	T	xxxxxx_T_PRxxxx
													MWG_00008587	RA	S	xxxxxx_S_xxGxxx
													MWG_00008587	RA	S	xMxRxx_S_xxxxxx
													MWG_00008587	RA	S	xxxxxx_S_xDxxxx
													MWG_00008589	RA	S	xxxxxD_S_xxxxxx
													MWG_00008596	RA	S	xxxxxx_S_PKxxxx
													MWG_00008596	RA	S	xxxxxG_S_xxxxxx
													MWG_00008597	RA	S	xxxxxG_S_xxxxxx
													MWG_00008597	RA	S	xxxxxx_S_xxGxxx
													MWG_00008597	RA	S	xxxxPx_S_Pxxxxx
													MWG_00008597	RA	S	xxxxxG_S_Dxxxxx
													MWG_00008599	RA	S	xxxRSx_S_xxxxxx
													MWG_00008599	RA	S	xxxxxx_S_PxRxxx
													MWG_00008599	RA	S	xxxxSx_S_xxxxxx
													MWG_00008609	RA	S	xxxxxD_S_xxxxxx
													MWG_00008625	RA	S	xxxRxx_S_xxxxxx
													MWG_00008633	RA	S	xxxxPx_S_Pxxxxx
													MWG_00008663	RA	S	xxxxxx_S_Dxxxxx
													MWG_00008663	RA	S	xxxxxx_S_DxDExx
													MWG_00008663	RA	S	xxxRxx_S_Pxxxxx
													MWG_00008663	RA	S	xxxxxx_S_PxKxxx
													MWG_00008668	RA	S	xxxxxx_S_DxExxx
													MWG_00008668	RA	S	xxxxxx_S_PKxxxx
													MWG_00008675	RA	S	xxxRxx_S_xExxxx
													MWG_00008675	RA	S	xxxxxx_S_xxGxxx
													MWG_00008675	RA	S	xMxRxx_S_xxxxxx
													MWG_00008675	RA	T	xxxRxx_T_xxxxxx
													MWG_00008676	RA	S	xxxxxx_S_Dxxxxx
													MWG_00008681	RA	T	xxxxxx_T_PxRxxx
													MWG_00008681	RA	S	xxxxSx_S_Fxxxxx
													MWG_00008691	RA	S	xMxRxx_S_xxxxxx
													MWG_00008710	RA	T	xxxxPx_T_Pxxxxx
													MWG_00008710	RA	S	xxxRxx_S_xDxxxx
													MWG_00008712	RA	S	xxxxSx_S_xxxxxx
													MWG_00008732	RA	S	xxxxSx_S_xxxxxx
													MWG_00008746	RA	S	xxxRxx_S_xxxxxx
													MWG_00008752	RA	S	xxxRxx_S_xxxxxx
													MWG_00008752	RA	S	xxxxxx_S_xRxxxx
													MWG_00021654	RA	S	xxxxxx_S_xRxxxx
													MWG_00008808	RA	S	xxxxxx_S_xxGxxx
													MWG_00008819	RA	S	xxxxxx_S_PxRxxx
													MWG_00008819	RA	S	xxxxxx_S_DxExxx
													MWG_00008819	RA	S	xxxxxG_S_xxxxxx
													MWG_00008823	RA	S	xxxxxx_S_xxGxxx
													MWG_00008823	RA	S	xxxxSx_S_xxxxxx
													MWG_00008823	RA	S	xxxxxx_S_PxRxxx
													MWG_00008823	RA	S	xxxxxx_S_PxRxxx
													MWG_00008824	RA	S	xxxxxx_S_PKxxxx
													MWG_00008838	RA	S	xxxRTx_S_xxxxxx
													MWG_00008841	RA	S	xxxxxx_S_Pxxxxx
													MWG_00008845	RA	S	xxxxPx_S_Pxxxxx
													MWG_00008850	RA	S	xxxxxx_S_PxRxxx
													MWG_00008850	RA	S	xxxxxx_S_PxRxxx
													MWG_00008860	RA	S	xxxSxx_S_xxxxxx
													MWG_00008860	RA	S	xxxRxx_S_xxxxxx
													MWG_00008860	RA	S	xxxSxx_S_xxxxxx
													MWG_00008860	RA	S	xxxxPx_S_Pxxxxx
													MWG_00008860	RA	S	xxxxxG_S_Pxxxxx
													MWG_00008860	RA	S	xxxxxx_S_PxxxRx
													MWG_00021524	RA	S	xxxxxx_S_PxxxRx
													MWG_00008860	RA	S	xxxRxx_S_xxxxxx
													MWG_00021524	RA	S	xxxRxx_S_xxxxxx
													MWG_00008860	RA	S	xxxxxG_S_xxxxxx
													MWG_00021524	RA	S	xxxxxG_S_xxxxxx
													MWG_00008861	RA	S	xxxxxx_S_xRxxxx
													MWG_00008864	RA	S	xxxSxx_S_xxxxxx
													MWG_00008870	RA	S	xxxxxx_S_Pxxxxx
													MWG_00008872	RA	S	xxxxxG_S_xxxxxx
													MWG_00008978	RA	S	xxxxxx_S_Pxxxxx
													MWG_00008978	RA	S	xxxxxx_S_Pxxxxx
													MWG_00008978	RA	S	xxxxxx_S_Pxxxxx
													MWG_00008978	RA	S	xxxxxx_S_PKxxxx
													MWG_00008978	RA	S	xxxxRx_S_xExxxx
													MWG_00008978	RA	S	xxxRxx_S_xxxxxx
													MWG_00008979	RA	T	xxxxxx_T_xxExxx
													MWG_00008983	RA	S	xxxxPx_S_Pxxxxx
													MWG_00008985	RA	S	xxxRxx_S_Pxxxxx
													MWG_00008998	RA	S	xxxxxx_S_ExDxxx
													MWG_00008999	RA	S	xxxxxx_S_xExxxx
													MWG_00008999	RA	S	xxxKSx_S_xxxxxx
													MWG_00009008	RA	S	xxxxxG_S_xxxxxx
													MWG_00009009	RA	S	xxxxSx_S_xxxxxx
													MWG_00009009	RA	S	xxxxxx_S_Pxxxxx
													MWG_00009012	RA	S	xxxRxx_S_xExxxx
													MWG_00009015	RA	S	xxxxxx_S_xDExxx
													MWG_00009015	RA	S	xxxxxx_S_DxExxx
													MWG_00009015	RA	S	xxxxxx_S_Pxxxxx
													MWG_00009015	RA	S	xxxKxx_S_Pxxxxx
													MWG_00009015	RA	S	xxxxSx_S_xxxxxx
													MWG_00009015	RA	S	xxxKxx_S_Pxxxxx
													MWG_00009016	RA	S	xxxxxx_S_xRxxxx
													MWG_00009034	RA	T	xxxxxx_T_Pxxxxx
													MWG_00009051	RA	S	xxxxSx_S_xxxxxx
													MWG_00009051	RA	S	xxxxxx_S_xxGxxx
													MWG_00009055	RA	S	xxxxxx_S_Pxxxxx
													MWG_00009076	RA	S	xxxRxx_S_xDxxxx
													MWG_00009078	RA	S	xxxxxx_S_xExxxx
													MWG_00009081	RA	S	xxxxSx_S_Fxxxxx
													MWG_00009092	RA	S	xxxxxx_S_xGxxxx
													MWG_00009096	RA	S	xxxxxG_S_xxxxxx
													MWG_00009128	RA	S	xxxxSx_S_xxxxxx
													MWG_00009128	RA	S	xxxRxx_S_Pxxxxx
													MWG_00009128	RA	T	xxxxxx_T_PRxxxx
													MWG_00009128	RA	S	xxxxxx_S_xDxxxx
													MWG_00009142	RA	S	xMxRxx_S_xxxxxx
													MWG_00009143	RA	S	xxxxxx_S_PKxxxx
													MWG_00009155	RA	S	xxxxxx_S_xRxxxx
													MWG_00009155	RA	S	xxxRxx_S_xExxxx
													MWG_00009155	RA	S	xxxxxG_S_xxxxxx
													MWG_00009155	RA	T	xxxxxx_T_PRxxxx
													MWG_00009155	RA	S	xxxxxx_S_PKxxxx
													MWG_00009155	RA	S	xxxxxG_S_Pxxxxx
													MWG_00009158	RA	S	xxxxxD_S_DxExxx
													MWG_00009173	RA	S	xxxxxx_S_DxExxx
													MWG_00009173	RA	S	xxxxxx_S_xDxxxx
													MWG_00009181	RA	S	xxxxxG_S_xxxxxx
													MWG_00009185	RA	S	xxxRxx_S_xExxxx
													MWG_00009185	RA	T	xxxxxx_T_PxRxxx
													MWG_00009185	RA	S	xLxRQx_S_xxxxxx
													MWG_00009189	RA	S	xxxxxx_S_ExExxx
													MWG_00009189	RA	S	xxxxxG_S_xxxxxx
													MWG_00009210	RA	S	xxxRSx_S_xxxxxx
													MWG_00009226	RA	S	xxxKxx_S_Pxxxxx
													MWG_00009233	RA	S	xxxxxx_S_ExExxx
													MWG_00009235	RA	S	xKxxxx_S_Pxxxxx
													MWG_00009235	RA	S	xxxRxx_S_Pxxxxx
													MWG_00009235	RA	S	xxxRxx_S_Pxxxxx
													MWG_00009237	RA	S	xxxxxx_S_PxRxxx
													MWG_00009237	RA	S	xxxRxx_S_xDxxxx
													MWG_00009237	RA	S	xxxSxx_S_xxxxxx
													MWG_00009247	RA	S	xxxxxx_S_FSxxxx
													MWG_00009268	RA	S	xLxRxx_S_xxxxxx
													MWG_00009268	RA	S	xxxxxG_S_xxxxxx
													MWG_00009279	RA	T	xxxxxx_T_DxDxxx
													MWG_00009279	RA	S	xxxxxD_S_DxExxx
													MWG_00009283	RA	S	xxxxxG_S_xxxxxx
													MWG_00009283	RA	S	xKxxxx_S_Pxxxxx
													MWG_00009283	RA	S	xxxxxx_S_Pxxxxx
													MWG_00009283	RA	S	xxxxxG_S_xxxxxx
													MWG_00009291	RA	S	xxxxxx_S_PxRxxx
													MWG_00009291	RA	S	xxxxxG_S_Dxxxxx
													MWG_00009310	RA	S	xxxxxx_S_Pxxxxx
													MWG_00009310	RA	S	xxxxSx_S_xxxxxx
													MWG_00009318	RA	S	xxxxxG_S_xxxxxx
													MWG_00009338	RA	S	xxxxxx_S_xRxxxx
													MWG_00009356	RA	S	xxxxxx_S_Pxxxxx
													MWG_00009368	RA	S	xxxxxx_S_PxKxxx
													MWG_00009369	RA	S	xxxRxx_S_xxxxxx
													MWG_00009369	RA	S	xxxxxx_S_FSxxxx
													MWG_00009435	RA	S	xxxxxx_S_Pxxxxx
													MWG_00009435	RA	S	xxxxxG_S_xxxxxx
													MWG_00009435	RA	S	xxxxxx_S_xExxxx
													MWG_00009435	RA	S	xxxxxx_S_PxRxxx
													MWG_00009467	RA	S	xLxKxx_S_xxxxxx
													MWG_00020835	RA	S	xLxKxx_S_xxxxxx
													MWG_00009467	RA	S	xLxRxx_S_xxxxxx
													MWG_00020835	RA	S	xLxRxx_S_xxxxxx
													MWG_00009467	RA	S	xxxxxx_S_Pxxxxx
													MWG_00009487	RA	S	xxxxSx_S_Fxxxxx
													MWG_00009491	RA	S	xxxRxx_S_xExxxx
													MWG_00009493	RA	S	xxxxxx_S_xExxxx
													MWG_00009516	RA	S	xxxxxx_S_xDxxxx
													MWG_00009517	RA	S	xxxxxx_S_DxDExx
													MWG_00009518	RA	S	xxxxSx_S_xxxxxx
													MWG_00009526	RA	S	xxxxxD_S_xExxxx
													MWG_00009526	RA	T	xxxxxx_T_xxExxx
													MWG_00009532	RA	S	xxxxxx_S_xDExxx
													MWG_00009534	RA	S	xxxxxx_S_Dxxxxx
													MWG_00009534	RA	S	xxxxxx_S_PKxxxx
													MWG_00009534	RA	S	xxxRxx_S_xxxxxx
													MWG_00009535	RA	S	xxxxxx_S_Pxxxxx
													MWG_00009535	RA	S	xxxRxx_S_xDxxxx
													MWG_00009535	RA	S	xxxSxx_S_xxxxxx
													MWG_00009535	RA	S	xxxRSx_S_xxxxxx
													MWG_00009538	RA	S	xxxxxx_S_Pxxxxx
													MWG_00009538	RA	S	xxxxxx_S_Pxxxxx
													MWG_00009538	RA	S	xxxxxR_S_Pxxxxx
													MWG_00009539	RA	S	xxxxxx_S_ExDxxx
													MWG_00009540	RA	S	xxxxxx_S_Pxxxxx
													MWG_00009541	RA	S	xxxxxx_S_xRxxxx
													MWG_00032919	RA	S	xxxxxx_S_xxGxxx
													MWG_00009541	RA	S	xxxxxG_S_xxxxxx
													MWG_00009558	RA	S	xMxRxx_S_xxxxxx
													MWG_00009582	RA	S	xxxxxx_S_xxGxxx
													MWG_00009584	RA	S	xxxxxG_S_Fxxxxx
													MWG_00009590	RA	S	xxxxxx_S_xGxxxx
													MWG_00009597	RA	S	xxxxRx_S_xExxxx
													MWG_00009597	RA	S	xxxxxx_S_Pxxxxx
													MWG_00009642	RA	S	xxxSxx_S_xxxxxx
													MWG_00009653	RA	S	xxxxxx_S_FSxxxx
													MWG_00009653	RA	S	xxxRSx_S_xxxxxx
													MWG_00009659	RA	S	xxxxxx_S_DxExxx
													MWG_00009659	RA	S	xLxKxx_S_xxxxxx
													MWG_00009659	RA	S	xxxxxD_S_xExxxx
													MWG_00009668	RA	S	xxxxxD_S_xxxxxx
													MWG_00009686	RA	S	xxxxxx_S_xExxxx
													MWG_00009686	RA	S	xxxxxx_S_xPxxxx
													MWG_00009688	RA	S	xxxxxx_S_xPxxxx
													MWG_00009688	RA	S	xxxxPx_S_Pxxxxx
													MWG_00009688	RA	S	xxxSxx_S_xxxxxx
													MWG_00009688	RA	S	xLxKxx_S_xxxxxx
													MWG_00023988	RA	S	xLxKxx_S_xxxxxx
													MWG_00009688	RA	S	xxxxxx_S_xDxxxx
													MWG_00009688	RA	S	xxxSxx_S_xxxxxx
													MWG_00009688	RA	S	xxxxxR_S_Pxxxxx
													MWG_00009688	RA	S	xxxxxx_S_FSxxxx
													MWG_00023988	RA	S	xxxxxx_S_FSxxxx
													MWG_00009688	RA	S	xxxRxx_S_xxxxxx
													MWG_00009691	RA	S	xxxxxx_S_xGxxxx
													MWG_00009691	RA	T	xxxxxx_T_Pxxxxx
													MWG_00009693	RA	S	xxxxxx_S_Pxxxxx
													MWG_00009715	RA	T	xxxxxx_T_Pxxxxx
													MWG_00009740	RA	S	xxxRSx_S_xxxxxx
													MWG_00009754	RA	S	xxxxxx_S_Pxxxxx
													MWG_00009754	RA	S	xxxxSx_S_xxxxxx
													MWG_00009754	RA	S	xxxxxx_S_xRxxxx
													MWG_00009766	RA	S	xxxxxx_S_FSxxxx
													MWG_00009791	RA	S	xxxxxx_S_ExExxx
													MWG_00009824	RA	S	xxxxxx_S_xGxxxx
													MWG_00009824	RA	S	xxxxxx_S_Pxxxxx
													MWG_00009824	RA	S	xxxxxx_S_xExxxx
													MWG_00009824	RA	S	xxxxxx_S_xDxxxx
													MWG_00009824	RA	S	xLxRSx_S_xxxxxx
													MWG_00009824	RA	T	xxxxxx_T_xxExxx
													MWG_00009824	RA	S	xxxxxx_S_xDxxxx
													MWG_00009831	RA	S	xxxxxx_S_xRxxxx
													MWG_00009831	RA	S	xxxxxx_S_xDxxxx
													MWG_00009850	RA	S	xxxRxx_S_Pxxxxx
													MWG_00009850	RA	S	xxxxxx_S_xxGxxx
													MWG_00009869	RA	S	xxxxxG_S_xxxxxx
													MWG_00009869	RA	S	xxxxxG_S_xxxxxx
													MWG_00009880	RA	S	xxxxxx_S_DDExxx
													MWG_00009887	RA	S	xxxxxx_S_PxKxxx
													MWG_00009900	RA	S	xxxxxx_S_PRxxxx
													MWG_00009915	RA	S	xxxxxG_S_xxxxxx
													MWG_00009915	RA	T	xxxxPx_T_Pxxxxx
													MWG_00009930	RA	S	xxxxxG_S_Dxxxxx
													MWG_00009935	RA	S	xLxRSx_S_xxxxxx
													MWG_00009936	RA	S	xxxxxx_S_DxDxxx
													MWG_00009946	RA	S	xxxRxx_S_xDxxxx
													MWG_00009951	RA	S	xxxxxx_S_PxKxxx
[truncated: 3,566 more rows]

## Sheet: Table 4
Supplementary Table 4 qRT-PCR primers in this study.
Gene ID	Forward primer (5'-3')	Reverse primer (5'-3')
OsPR2	TGCTATGTTCGACGAGAACG	GTTGAACAGCCCAAAGTGCT
OsPR3	CGTGGTGACCAACATCATCA	GAGTTGAAAGGCCTCTGGTTGT
OsPR9	ACGACATAAACGGGCCACAC	TAGGTGCTAATGCCATGGCTG
OsPBZ1	CCCTGCCGAATACGCCTAA	CTCAAACGCCACGAGAATTTG
OsMAPK3	AGTCTGCTCATCACCCTTCAG	ACCTTCAGCTTTGAACCAGGG
OsNPR1	CACGCCTAAGCCTCGGATTA	TCAGTGAGCAGCATCCTGACTAG
OsNAC4	TCCTGCCACCATTCTGAGATG	TTGCAGAATCATGCTTGCCAG
OsAOS3	CAGCAGGTGATCCCCAAGTT	CTGGCAGAGGAAGCCGAAC
OsCATB	GCTTGCTTTCTGCCCAGCGATAAT	AAATAGTTTGGGCCAAGACGGTGC
OsWRKY70	AATTCGGTGGTCGTCAAGAA	AAGTAGGCCTTTGGGTGCTT
OsCATA	CAACCGCAACGTCGACAACTTCTT	TTCACCGGCAGCATCAGGTAGTTT
OsAOX1b	CCTGCTCAGTTCATCACCATCA	GCATAAAACGGAGTGACAATAGC
OsSWEET13	CCTATCTGGCACCAATCCCG	CGCGTAGAAGATCCACAGCA
OsMAPK15	GCACCCTTACATGTCCCCTC	GCTGCAACAACTTCAGGGTG
OsSCP60	GTGAAGGGGTTCCAAGGGAG	ATCCAGAGGATGAGGGGGTC
OsUBQ	AACCAGCTGAGGCCCAAGA	ACGATTGATTTAACCAGTCCATGA
